# Supplementary material for: SLC34A2 Targets in Calcium/Phosphorus Homeostasis of Mammary Gland and Involvement in Development of Clinical Mastitis in Dairy Cows
Source: Animals (Basel). 2024 Apr 24;14(9):1275. doi: 10.3390/ani14091275 (PMC11083581; doi:10.3390/ani14091275)
Supplement: Supplementary file 1 [file animals-14-01275-s001.zip]

Archive with 6 entries (6 files):
- All 3739 DEPs RAW Data.xlsm
- Figure S1 Whole Western blot of SLC34A2 (77 kDa).Tif
- Figure S2 Whole Western blot of a┬-actin (42 kDa).Tif
- Table S1 (GO DEPs RAW Data ).xlsx
- Table S2 (Pathway DEPs RAW Data ).xlsx
- Table S3 (GO+Pathway Analysis RAW Data ).xlsx
