# Supplementary material for: SLC34A2 Targets in Calcium/Phosphorus Homeostasis of Mammary Gland and Involvement in Development of Clinical Mastitis in Dairy Cows
Source: Animals (Basel). 2024 Apr 24;14(9):1275. doi: 10.3390/ani14091275 (PMC11083581; doi:10.3390/ani14091275)
Supplement: Supplementary file 1 [file animals-14-01275-s001.zip › Table S1 (GO DEPs RAW Data ).xlsx]

## Sheet: GO Terms
classification	GO ID	Description	Down DEPS	UP DEPS	Control-vs-mastitis (3923)	All (14003)	pvalue	p.adjust	Genes
BP	GO:0015672	monovalent inorganic cation transport	14	30	44	152	0.00363774	0.0181943	NP_001014405.1(KCNAB2);NP_001014406.1(KCNAB2);NP_001039334.1(ATP6V1F);NP_001069044.1(CHP1);NP_001069366.1(SNTA1);NP_001093833.1(GPD1L);NP_776670.1(ATP6V1G1);NP_776778.1(IKBKB);NP_776917.2(Ywhah);NP_776929.1(ATP6V1A);NP_777086.1(SLC34A2);NP_777235.1(ATP6V1E1);NP_777258.1(SLC9A1);NP_787000.1(ATP6AP1);NP_787014.1(NDUFA4);NP_788844.2(ATP6V1B2);NP_788849.1(ATP6V1C1);XP_003586620.1(NEDD4);XP_005207803.…
BP	GO:0048545	response to steroid hormone	6	53	59	216	0.00373985	0.0185344	NP_001012689.2(STAT3);NP_001029727.1(S100B);NP_001032521.1(HDAC1);NP_001040025.1(Gstm5);NP_001071562.1(UBE2L3);NP_001094645.1(ARSB);NP_001095385.1(Aldoa);NP_001099084.1(SMARCA4);NP_001103471.1(KRAS);NP_001179747.2(ADAM9);NP_001192206.1(ARRB2);NP_001192494.1(THRAP3);NP_001192714.1(ARID1A);NP_001192968.1(CNOT1);NP_776429.1(CAV1);NP_776917.2(Ywhah);NP_776932.1(BCKDHB);NP_777086.1(SLC34A2);NP_777234.…
BP	GO:0048878	chemical homeostasis	39	98	137	576	0.00718452	0.0326305	NP_001002763.1(CDH1);NP_001012689.2(STAT3);NP_001014912.1(HMOX1);NP_001015574.1(SFXN1);NP_001015578.1(EHD1);NP_001015613.1(CKB);NP_001025017.1(OAS1);NP_001029557.1(CTSH);NP_001029727.1(S100B);NP_001030505.1(CCDC47);NP_001033253.1(PRCP);NP_001039402.1(SMDT1);NP_001068588.1(LPL);NP_001068736.1(PFKM);NP_001069002.1(EPHX2);NP_001069044.1(CHP1);NP_001071386.1(BAK1);NP_001074196.1(FXN);NP_001075196.1(C…
BP	GO:0042592	homeostatic process	65	153	218	955	0.0065898	0.0303522	NP_001002763.1(CDH1);NP_001007817.1(FADD);NP_001012689.2(STAT3);NP_001014912.1(HMOX1);NP_001015574.1(SFXN1);NP_001015578.1(EHD1);NP_001015613.1(CKB);NP_001020510.1(RPS24);NP_001025017.1(OAS1);NP_001028790.1(ACTG1);NP_001029557.1(CTSH);NP_001029727.1(S100B);NP_001030285.1(FEN1);NP_001030505.1(CCDC47);NP_001033253.1(PRCP);NP_001039402.1(SMDT1);NP_001068588.1(LPL);NP_001068644.1(RPA1);NP_001068736.1…
MF	GO:0015077	monovalent inorganic cation transmembrane transporter activity	7	17	24	63	0.00072873	0.0072626	NP_001014405.1(KCNAB2);NP_001014406.1(KCNAB2);NP_001039334.1(ATP6V1F);NP_001068604.1(ATP5F1C);NP_001179096.1(SLC28A3);NP_776929.1(ATP6V1A);NP_777086.1(SLC34A2);NP_777235.1(ATP6V1E1);NP_777258.1(SLC9A1);NP_787000.1(ATP6AP1);NP_788844.2(ATP6V1B2);NP_788849.1(ATP6V1C1);XP_005207803.1(SLC34A2);XP_005215461.1(ATP6V1H);XP_005215462.1(ATP6V1H);XP_005217169.1(KCNAB2);XP_015326478.1(ATP6V1A);XP_015328102.…
MF	GO:0043168	anion binding	61	81	142	529	7.97e-05	0.00114254	NP_001015592.1(PFN1);NP_001015638.1(SNX17);NP_001019738.1(CTH);NP_001020491.1(TWF1);NP_001029162.2(SCP2);NP_001033608.1(SNX2);NP_001035046.1(ITGAM);NP_001039448.1(NCF4);NP_001039793.1(S100A9);NP_001040025.1(Gstm5);NP_001068602.1(GCAT);NP_001068838.1(KYAT3);NP_001068846.1(TP53I3);NP_001068891.1(DECR1);NP_001069150.2(ACOT7);NP_001069223.1(MTHFD2);NP_001069848.1(MARC2);NP_001077273.1(SCLY);NP_001091…
CC	GO:0005886	plasma membrane	65	179	244	1001	5.4293e-05	0.000512767	NP_001002763.1(CDH1);NP_001007809.1(CAV2);NP_001007817.1(FADD);NP_001011676.2(CD2);NP_001012692.2(HLA-DMA);NP_001012695.1(HLA-DRA);NP_001014405.1(KCNAB2);NP_001014406.1(KCNAB2);NP_001019664.1(TRPV2);NP_001020491.1(TWF1);NP_001029570.2(SLC29A1);NP_001029840.2(BoLA-DQB);NP_001029907.1(CD74);NP_001030367.1(EPCAM);NP_001033199.1(VASP);NP_001035046.1(ITGAM);NP_001035571.1(HLA-DMB);NP_001035609.1(CLDN7…
CC	GO:0071944	cell periphery	65	185	250	1050	0.000220336	0.00164385	NP_001002763.1(CDH1);NP_001007809.1(CAV2);NP_001007817.1(FADD);NP_001011676.2(CD2);NP_001012692.2(HLA-DMA);NP_001012695.1(HLA-DRA);NP_001014405.1(KCNAB2);NP_001014406.1(KCNAB2);NP_001019664.1(TRPV2);NP_001020491.1(TWF1);NP_001029570.2(SLC29A1);NP_001029840.2(BoLA-DQB);NP_001029907.1(CD74);NP_001030367.1(EPCAM);NP_001033199.1(VASP);NP_001035046.1(ITGAM);NP_001035571.1(HLA-DMB);NP_001035609.1(CLDN7…
CC	GO:0043226	organelle	601	1617	2218	11121	0.00714774	0.0385751	NP_001001147.1(CCNT1);NP_001002763.1(CDH1);NP_001002885.1(TMSB4);NP_001003900.1(TUBB2A);NP_001007809.1(CAV2);NP_001007810.1(HSD17B4);NP_001007818.1(QKI);NP_001008665.1(F11);NP_001012687.1(FASN);NP_001012688.1(HSP90AA1);NP_001012689.2(STAT3);NP_001012692.2(HLA-DMA);NP_001012695.1(HLA-DRA);NP_001013600.1(AK1);NP_001013604.2(MCM3);NP_001013607.1(TPI1);NP_001013611.2(BCAT2);NP_001013617.1(TAGLN2);NP_…
CC	GO:0005623	cell	641	1746	2387	11924	0.000128978	0.00112442	NP_001001147.1(CCNT1);NP_001002763.1(CDH1);NP_001002885.1(TMSB4);NP_001003900.1(TUBB2A);NP_001007809.1(CAV2);NP_001007810.1(HSD17B4);NP_001007817.1(FADD);NP_001007818.1(QKI);NP_001011676.2(CD2);NP_001012687.1(FASN);NP_001012688.1(HSP90AA1);NP_001012689.2(STAT3);NP_001012692.2(HLA-DMA);NP_001012695.1(HLA-DRA);NP_001013600.1(AK1);NP_001013604.2(MCM3);NP_001013607.1(TPI1);NP_001013611.2(BCAT2);NP_00…
CC	GO:0044464	cell part	641	1746	2387	11924	0.000128978	0.00112442	NP_001001147.1(CCNT1);NP_001002763.1(CDH1);NP_001002885.1(TMSB4);NP_001003900.1(TUBB2A);NP_001007809.1(CAV2);NP_001007810.1(HSD17B4);NP_001007817.1(FADD);NP_001007818.1(QKI);NP_001011676.2(CD2);NP_001012687.1(FASN);NP_001012688.1(HSP90AA1);NP_001012689.2(STAT3);NP_001012692.2(HLA-DMA);NP_001012695.1(HLA-DRA);NP_001013600.1(AK1);NP_001013604.2(MCM3);NP_001013607.1(TPI1);NP_001013611.2(BCAT2);NP_00…

## Sheet: DEPs Screen
GO	monovalent inorganic cation transport	response to steroid hormone	homeostatic process	chemical homeostasis	BP Merge	BP Venn		anion binding	monovalent inorganic cation transmembrane transporter activity	MF Merge	MF Venn		plasma membrane	cell	cell part	cell periphery	organelle	CC Merge	CC Venn	GO DEPs Merge	GO DEPs Venn
DEPs Number	44	59	137	218				24	142				244	250	2218	2387	2387
Delete Duplicates	23	24	99	66	125	1		64	13	74	1		105	915	915	107	905	1011	75	1029	18
	ANK2	ADAM9	ACACA	ACACA	ANK2	SLC34A2		ACOT7	ATP5F1C	ACOT7	SLC34A2		ADAM17	AAK1	AAK1	ADAM17	A1BG	A1BG	ADAM17	ANK2	ADIPOQ
	Ank2	Aldoa	ACTB	ADIPOQ	ACACA			ADIPOQ	ATP6AP1	ADIPOQ			ADAM9	ABCG2	ABCG2	ADAM9	A2M	A2M	ADAM9	A1BG	AIFM1
	ATP6AP1	ANXA1	ACTG1	ALOX15	ACTB			AIFM1	ATP6V1A	AIFM1			AHNAK2	ABR	ABR	AHNAK2	AAK1	AAK1	AIF1	A2M	ALOX15
	ATP6V1A	ARID1A	ADAR	ANK2	ACTG1			ALAS1	ATP6V1B2	ALAS1			AIF1	ACAA1	ACAA1	AIF1	ABCC1	ABCC1	ALOX15	AAK1	ANXA1
	ATP6V1B2	ARRB2	ADD1	ATP6AP1	ADAM9			ALDH6A1	ATP6V1C1	ALDH6A1			ALOX15	ACACA	ACACA	ALOX15	ABCG2	ABCG2	ANXA1	ABCC1	ATP6AP1
	ATP6V1C1	ARSB	ADIPOQ	ATP6V1B2	ADAR			ALOX15	ATP6V1E1	ALOX15			ANK2	ACADSB	ACADSB	ANK2	ACAA1	ABR	Arf6	ABCG2	ATP6V1A
	ATP6V1E1	BCKDHB	AIFM1	B2M	ADD1			ANXA1	ATP6V1F	ANXA1			ANXA1	ACADVL	ACADVL	ANXA1	ACACA	ACAA1	ARHGEF2	ABR	ATP6V1B2
	ATP6V1F	CAV1	Aldoa	BAD	ADIPOQ			ANXA3	ATP6V1H	ANXA3			Arf6	ACAT2	ACAT2	Arf6	ACADSB	ACACA	ATAD1	ACAA1	ATP6V1C1
	ATP6V1G1	CNOT1	ALOX15	BAK1	AIFM1			ARAP1	KCNAB2	ARAP1			ARHGEF2	ACLY	ACLY	ARHGEF2	ACADVL	ACADSB	ATP6V1A	ACACA	ATP6V1E1
	ATP6V1H	GOT1	ANK2	BAX	Aldoa			CRYL1	SLC28A3	ATP5F1C			ATAD1	ACOT7	ACOT7	ATAD1	ACAT2	ACADVL	ATP6V1E1	ACADSB	ATP6V1F
	CHP1	Gstm5	ANXA1	CAV1	ALOX15			CRYZ	SLC34A2	ATP6AP1			ATP6V1A	ACOT8	ACOT8	ATP6V1A	ACLY	ACAT2	B2M	ACADVL	ATP6V1H
	DLG1	H2AFZ	ATP6AP1	CCDC47	Ank2			CSAD	SLC9A1	ATP6V1A			ATP6V1E1	ACP2	ACP2	ATP6V1E1	ACOT7	ACLY	B4GALT1	ACAT2	GOT1
	GPD1L	HDAC1	ATP6V1B2	CDH1	ANXA1			CTH		ATP6V1B2			B2M	ACSF3	ACSF3	B2M	ACOT8	ACOT7	BIN1	ACLY	Gstm5
	IKBKB	KRAS	B2M	Cherp	ARID1A			DECR1		ATP6V1C1			B4GALT1	ACSL1	ACSL1	B4GALT1	ACP2	ACOT8	CASP8	ACOT7	KCNAB2
	KCNAB2	MAPK1	BAD	CHP1	ARRB2			DYSF		ATP6V1E1			BIN1	ACSL4	ACSL4	BIN1	ACSF3	ACP2	CAV1	ACOT8	NEDD4
	NDUFA4	NEDD4	BAK1	CKB	ARSB			EPB41		ATP6V1F			BoLA-DQB	ACSL6	ACSL6	BoLA-DQB	ACSL1	ACSF3	CAV2	ACP2	PTPRC
	NEDD4	S100B	BAX	CLIC2	ATP6AP1			FABP3		ATP6V1H			CASK	Acss1	Acss1	CAP1	ACSL4	ACSL1	CD74	ACSF3	SLC34A2
	SLC34A2	SLC34A2	CAV1	CORO1A	ATP6V1A			Fcho2		CRYL1			CASP8	ACSS2	ACSS2	CASK	ACSL6	ACSL4	CDH1	ACSL1	SLC9A1
	SLC9A1	SMARCA4	CCDC47	CP	ATP6V1B2			GCAT		CRYZ			CAV1	ACTA2	ACTA2	CASP8	Acss1	ACSL6	CHMP4A	ACSL4
	SNTA1	STAT3	CDH1	CTSH	ATP6V1C1			Gfpt1		CSAD			CAV2	ACTB	ACTB	CAV1	ACSS2	Acss1	Chmp4b	ACSL6
	SURF1	THRAP3	CDK6	CYBA	ATP6V1E1			GLYCAM1		CTH			CD2	ACTG1	ACTG1	CAV2	ACTA2	ACSS2	Col6a2	Acss1
	Ywhah	UBE2L3	Cherp	DIAPH1	ATP6V1F			GOT1		DECR1			CD247	ACTL6A	ACTL6A	CD2	ACTB	ACTA2	CORO1A	ACSS2
		Ywhah	Chmp4b	Dmd	ATP6V1G1			GOT2		DYSF			CD74	ACTR3	ACTR3	CD247	ACTG1	ACTB	CYBA	ACTA2
			CHP1	EHD1	ATP6V1H			Gstm5		EPB41			CDH1	ADAM17	ADAM17	CD74	ACTL6A	ACTG1	CYBB	ACTB
			CKB	EPHX2	B2M			HRG		FABP3			CHMP4A	ADAM9	ADAM9	CDH1	ACTR3	ACTL6A	CYLD	ACTG1
			CLIC2	ERO1A	BAD			IQGAP1		Fcho2			Chmp4b	ADAR	ADAR	CHMP4A	ADAM17	ACTR3	DAG1	ACTL6A
			CORO1A	F2	BAK1			IQGAP2		GCAT			CLDN7	ADD1	ADD1	Chmp4b	ADAM9	ADAM17	DES	ACTR3
			CP	FABP4	BAX			ITGAM		Gfpt1			Col6a2	AGPS	AGPS	CLDN7	ADAR	ADAM9	Diablo	ADAM17
			CTSH	FAM20A	BCKDHB			ITGAX		GLYCAM1			CORO1A	AGR2	AGR2	Col6a2	ADD1	ADAR	DIAPH1	ADAM9
			CYBA	FTH1	CAV1			KYAT3		GOT1			CYBA	AHR	AHR	CORO1A	ADIPOQ	ADD1	Dmd	ADAR
			DIAPH1	FTL	CCDC47			KYNU		GOT2			CYBB	AHSA1	AHSA1	CYBA	AGPS	ADIPOQ	DYSF	ADD1
			Dmd	FXN	CDH1			MFGE8		Gstm5			CYLD	AIF1	AIF1	CYBB	AGR2	AGPS	EHD2	ADIPOQ
			EHD1	GCK	CDK6			MOCOS		HRG			DAG1	AIFM1	AIFM1	CYLD	AGT	AGR2	EPCAM	AGPS
			EPHX2	GJA1	Cherp			MTHFD2		IQGAP1			DES	AK1	AK1	DAG1	AHR	AGT	FGB	AGR2
			ERO1A	GOT1	Chmp4b			MYO1G		IQGAP2			Diablo	AKAP1	AKAP1	DES	AHSA1	AHNAK2	FGR	AGT
			F2	GPAM	CHP1			NCF1		ITGAM			DIAPH1	ALAS1	ALAS1	Diablo	AIF1	AHR	FN1	AHNAK2
			FABP4	GPD1L	CKB			NCF4		ITGAX			DLG1	ALDH1L2	ALDH1L2	DIAPH1	AIFM1	AHSA1	GJA1	AHR
			FADD	HMOX1	CLIC2			NEDD4		KCNAB2			Dmd	ALDH6A1	ALDH6A1	DLG1	AK1	AIF1	HLA-DMA	AHSA1
			FAM20A	LPL	CNOT1			OGT		KYAT3			DYSF	ALDH7A1	ALDH7A1	Dmd	AKAP1	AIFM1	HLA-DRA	AIF1
			FEN1	MICU2	CORO1A			PDXDC1		KYNU			EHD2	Aldoa	Aldoa	DYSF	ALAS1	AK1	IFIT5	AIFM1
			FTH1	MTSS1	CP			PFN1		MFGE8			Epb41l3	ALOX15	ALOX15	EHD2	ALDH1L2	AKAP1	ITGA1	AK1
			FTL	NCOR2	CTSH			Picalm		MOCOS			EPCAM	ALOX15B	ALOX15B	Epb41l3	ALDH6A1	ALAS1	ITGAL	AKAP1
			FXN	OAS1	CYBA			PLEK		MTHFD2			EXOC4	ALYREF	ALYREF	EPCAM	ALDH7A1	ALDH1L2	ITGAM	ALAS1
			GAA	PFKM	DIAPH1			PLEKHA5		MYO1G			FADD	ANG1	ANG1	EXOC4	Aldoa	ALDH6A1	ITGB2	ALDH1L2
			GCK	Picalm	DLG1			PTPRC		NCF1			FCGR1A	ANKRD13A	ANKRD13A	FADD	ALOX15	ALDH7A1	KCNAB2	ALDH6A1
			GJA1	PLCG2	Dmd			S100A8		NCF4			FGB	Anp32e	Anp32e	FCGR1A	ALOX15B	Aldoa	Kctd12	ALDH7A1
			Glrx5	PML	EHD1			S100A9		NEDD4			FGR	ANXA1	ANXA1	FGB	ALYREF	ALOX15	KRAS	Aldoa
			GOT1	PRCP	EPHX2			SAMHD1		OGT			FLNC	ANXA3	ANXA3	FGR	ANG1	ALOX15B	LCP1	ALOX15
			GPAM	PRKAA1	ERO1A			SBF2		PDXDC1			FN1	AOC3	AOC3	FLNC	ANKRD13A	ALYREF	LGALS3	ALOX15B
			GPD1L	PRKCB	F2			SCIN		PFN1			GJA1	AP1M2	AP1M2	FN1	Anp32e	ANG1	MAL2	ALYREF
			HMOX1	PTPN11	FABP4			SCLY		Picalm			GPATCH8	Ap2s1	Ap2s1	GJA1	ANXA1	ANK2	MAPK1	ANG1
			INPP5D	PTPN6	FADD			SCP2		PLEK			HLA-DMA	AP5Z1	AP5Z1	GPATCH8	ANXA3	ANKRD13A	MAPRE1	Ank2
			ISG15	PTPRC	FAM20A			SGPL1		PLEKHA5			HLA-DMB	API5	API5	HLA-DMA	AP1M2	Anp32e	MFGE8	ANKRD13A
			LIPA	RACK1	FEN1			SLC34A2		PTPRC			HLA-DRA	APMAP	APMAP	HLA-DMB	AP5Z1	ANXA1	MSN	Anp32e
			LPL	RAP1GDS1	FTH1			SNX16		S100A8			IFIT5	Arf5	Arf5	HLA-DRA	API5	ANXA3	MYH9	ANXA1
			LRRK1	S100B	FTL			SNX17		S100A9			IQGAP1	Arf6	Arf6	IFIT5	APMAP	AOC3	MYO1G	ANXA3
			MAP7	SFXN1	FXN			SNX2		SAMHD1			ITGA1	ARFGEF2	ARFGEF2	IQGAP1	ARAP1	AP1M2	MYOF	AOC3
			MAPK14	SLC30A1	GAA			SNX27		SBF2			ITGA6	ARHGAP15	ARHGAP15	ITGA1	Arf5	Ap2s1	NCF4	AP1M2
			MICU2	SLC34A2	GCK			TP53I3		SCIN			ITGAL	ARHGAP25	ARHGAP25	ITGA6	Arf6	AP5Z1	PFKM	Ap2s1
			MTSS1	SLC9A1	GJA1			TWF1		SCLY			ITGAM	ARHGDIB	ARHGDIB	ITGAL	ARFGEF2	API5	Pi4k2a	AP5Z1
			NCKAP1L	SMDT1	Glrx5			TWF2		SCP2			ITGAX	ARHGEF1	ARHGEF1	ITGAM	ARHGDIB	APMAP	PTPN6	API5
			NCOR2	SOD2	GOT1			UBR1		SGPL1			ITGB2	ARHGEF2	ARHGEF2	ITGAX	ARHGEF2	ARAP1	PTPN7	APMAP
			OAS1	STAT3	GPAM			ZFYVE16		SLC28A3			KCNAB2	ARHGEF6	ARHGEF6	ITGB2	ARID1A	Arf5	PTPRC	ARAP1
			PFKM	TGM2	GPD1L					SLC34A2			Kctd12	ARID1A	ARID1A	KCNAB2	ARID2	Arf6	RACK1	Arf5
			Picalm		Gstm5					SLC9A1			KRAS	ARID2	ARID2	Kctd12	ARIH2	ARFGEF2	SLC2A1	Arf6
			PIGR		H2AFZ					SNX16			LCP1	ARIH2	ARIH2	KRAS	ARL15	ARHGAP15	SLC34A2	ARFGEF2
			PLCG2		HDAC1					SNX17			LGALS3	ARL15	ARL15	LCP1	ARRB2	ARHGAP25	SLC9A1	ARHGAP15
			PML		HMOX1					SNX2			MAL2	ARRB2	ARRB2	LGALS3	ARSB	ARHGDIB	SNTA1	ARHGAP25
			PRCP		IKBKB					SNX27			MAPK1	ARSB	ARSB	MAL2	ASPA	ARHGEF1	SNX27	ARHGDIB
			PRKAA1		INPP5D					TP53I3			MAPRE1	ASPA	ASPA	MAPK1	ASRGL1	ARHGEF2	SPTBN1	ARHGEF1
			PRKCB		ISG15					TWF1			MFGE8	ASRGL1	ASRGL1	MAPRE1	ATAD1	ARHGEF6	STXBP2	ARHGEF2
			PTPN11		KCNAB2					TWF2			MSN	ATAD1	ATAD1	MFGE8	ATAD3	ARID1A	TRAF2	ARHGEF6
			PTPN6		KRAS					UBR1			MYH9	ATAD3	ATAD3	MSN	ATF7	ARID2	TWF1	ARID1A
			PTPRC		LIPA					ZFYVE16			MYO1G	ATF7	ATF7	MYH9	ATP2A3	ARIH2	UTRN	ARID2
			RAC2		LPL								MYOF	ATG3	ATG3	MYO1F	ATP2B1	ARL15	VASP	ARIH2
			RACK1		LRRK1								NCF1	ATP2A3	ATP2A3	MYO1G	ATP5F1C	ARRB2		ARL15
			RAP1GDS1		MAP7								NCF4	ATP5F1C	ATP5F1C	MYOF	ATP5O	ARSB		ARRB2
			RASSF2		MAPK1								PFKM	ATP5O	ATP5O	NCF1	ATP6AP1	ASPA		ARSB
			RIPK3		MAPK14								Pi4k2a	ATP6AP1	ATP6AP1	NCF4	ATP6V1A	ASRGL1		ASPA
			RPA1		MICU2								PICALM	ATP6V1A	ATP6V1A	PFKM	ATP6V1B2	ATAD1		ASRGL1
			RPS24		MTSS1								PLEK	ATP6V1B2	ATP6V1B2	Pi4k2a	ATP6V1C1	ATAD3		ATAD1
			S100B		NCKAP1L								PTPN6	ATP6V1E1	ATP6V1E1	PICALM	ATP6V1E1	ATF7		ATAD3
			SASH3		NCOR2								PTPN7	ATP6V1G1	ATP6V1G1	PLEK	ATP6V1F	ATG3		ATF7
			SELENOH		NDUFA4								PTPRC	ATP6V1H	ATP6V1H	PTPN6	ATP6V1G1	ATP2A3		ATG3
			SFXN1		NEDD4								PTPRJ	ATXN3	ATXN3	PTPN7	ATP6V1H	ATP2B1		ATP2A3
			SLC30A1		OAS1								RACK1	B2M	B2M	PTPRC	ATXN3	ATP5F1C		ATP2B1
			SLC34A2		PFKM								RNF31	B4galnt3	B4galnt3	PTPRJ	B2M	ATP5O		ATP5F1C
			SLC9A1		Picalm								Scrib	B4GALT1	B4GALT1	RACK1	B4galnt3	ATP6AP1		ATP5O
			SMAP1		PIGR								SLC29A1	BAD	BAD	RNF31	B4GALT1	ATP6V1A		ATP6AP1
			SMARCA4		PLCG2								SLC2A1	BAG3	BAG3	Scrib	BAD	ATP6V1B2		ATP6V1A
			SMDT1		PML								SLC34A2	BAK1	BAK1	SLC29A1	BAG3	ATP6V1C1		ATP6V1B2
			SOD2		PRCP								SLC9A1	BAX	BAX	SLC2A1	BAK1	ATP6V1E1		ATP6V1C1
			SP1		PRKAA1								SNTA1	BCAM	BCAM	SLC34A2	BAX	ATP6V1F		ATP6V1E1
			STAT3		PRKCB								SNX27	BCAT2	BCAT2	SLC9A1	BCAM	ATP6V1G1		ATP6V1F
			TGM2		PTPN11								SPTAN1	BCKDHA	BCKDHA	SNTA1	BCAT2	ATP6V1H		ATP6V1G1
			TNS2		PTPN6								SPTBN1	BCKDHB	BCKDHB	SNX27	BCKDHA	ATXN3		ATP6V1H
			ZNF830		PTPRC								STXBP2	BDH1	BDH1	SPTAN1	BCKDHB	B2M		ATXN3
					RAC2								SYNE1	BECN1	BECN1	SPTBN1	BDH1	B4galnt3		B2M
					RACK1								TLR2	BIN1	BIN1	STXBP2	BECN1	B4GALT1		B4galnt3
					RAP1GDS1								TRAF2	BIN2	BIN2	SYNE1	BIN1	BAD		B4GALT1
					RASSF2								TRPV2	BLNK	BLNK	TLR2	BIN2	BAG3		BAD
					RIPK3								TWF1	BLOC1S4	BLOC1S4	TRAF2	BLOC1S5	BAK1		BAG3
					RPA1								UTRN	BLOC1S5	BLOC1S5	TRPV2	BMP2K	BAX		BAK1
					RPS24								VASP	BMP2K	BMP2K	TWF1	BSG	BCAM		BAX
					S100B									BoLA-DQB	BoLA-DQB	UTRN	C1R	BCAT2		BCAM
					SASH3									BSG	BSG	VASP	C1S	BCKDHA		BCAT2
					SELENOH									CALU	CALU		C5	BCKDHB		BCKDHA
					SFXN1									CAP1	CAP1		CALU	BDH1		BCKDHB
					SLC30A1									CAPG	CAPG		CAP1	BECN1		BDH1
					SLC34A2									CAPZA1	CAPZA1		CAPG	BIN1		BECN1
					SLC9A1									CARMIL1	CARMIL1		CAPZA1	BIN2		BIN1
					SMAP1									CASC3	CASC3		CARMIL1	BLNK		BIN2
					SMARCA4									CASP13	CASP13		CASC3	BLOC1S4		BLNK
					SMDT1									CASP8	CASP8		CASP13	BLOC1S5		BLOC1S4
					SNTA1									CAST	CAST		CASP8	BMP2K		BLOC1S5
					SOD2									CAV1	CAV1		CAV1	BoLA-DQB		BMP2K
					SP1									CAV2	CAV2		CAV2	BSG		BoLA-DQB
					STAT3									CBFB	CBFB		CBFB	C1R		BSG
					SURF1									CBL	CBL		CBL	C1S		C1R
					TGM2									CBR4	CBR4		CBR4	C5		C1S
					THRAP3									CBX3	CBX3		CBX3	CALU		C5
					TNS2									CBX5	CBX5		CBX5	CAP1		CALU
					UBE2L3									CCAR2	CCAR2		CCAR2	CAPG		CAP1
					Ywhah									CCDC47	CCDC47		CCDC47	CAPZA1		CAPG
					ZNF830									Ccm2	Ccm2		CCNK	CARMIL1		CAPZA1
														CCNK	CCNK		CCNT1	CASC3		CARMIL1
														CCNT1	CCNT1		CCT2	CASK		CASC3
														CCT2	CCT2		CCT3	CASP13		CASK
														CCT3	CCT3		CCT4	CASP8		CASP13
														CCT4	CCT4		CCT6A	CAST		CASP8
														CCT6A	CCT6A		CCT7	CAV1		CAST
														CCT7	CCT7		CD14	CAV2		CAV1
														CD2	CD2		CD5L	CBFB		CAV2
														CD247	CD247		CD74	CBL		CBFB
														CD74	CD74		CD97	CBR4		CBL
														CDC42BPG	CDC42BPG		CDC42EP1	CBX3		CBR4
														CDC42EP1	CDC42EP1		CDC5L	CBX5		CBX3
														CDC5L	CDC5L		CDH1	CCAR2		CBX5
														CDH1	CDH1		CDH11	CCDC47		CCAR2
														CDH11	CDH11		CDK6	Ccm2		CCDC47
														CDK6	CDK6		CDK7	CCNK		Ccm2
														CDK7	CDK7		CDKN1B	CCNT1		CCNK
														CDKN1B	CDKN1B		CDKN2AIP	CCT2		CCNT1
														CDKN2AIP	CDKN2AIP		CEBPB	CCT3		CCT2
														CEBPB	CEBPB		celf2	CCT4		CCT3
														celf2	celf2		CEP135	CCT6A		CCT4
														CEP135	CEP135		CEP170	CCT7		CCT6A
														CEP170	CEP170		CGNL1	CD14		CCT7
														CGNL1	CGNL1		CHD4	CD2		CD14
														CHD4	CHD4		CHMP4A	CD247		CD2
														Cherp	Cherp		Chmp4b	CD5L		CD247
														CHM	CHM		CHP1	CD74		CD5L
														CHMP4A	CHMP4A		CIRBP	CD97		CD74
														Chmp4b	Chmp4b		CISD1	CDC42BPG		CD97
														CHP1	CHP1		CISD2	CDC42EP1		CDC42BPG
														CIRBP	CIRBP		CKAP4	CDC5L		CDC42EP1
														CISD1	CISD1		CKAP5	CDH1		CDC5L
														CISD2	CISD2		CKB	CDH11		CDH1
														CKAP4	CKAP4		CLCC1	CDK6		CDH11
														CKAP5	CKAP5		CLCN7	CDK7		CDK6
														CKB	CKB		CLIC1	CDKN1B		CDK7
														CLCC1	CLCC1		Clic6	CDKN2AIP		CDKN1B
														CLCN7	CLCN7		CMBL	CEBPB		CDKN2AIP
														CLDN7	CLDN7		CMPK1	celf2		CEBPB
														CLIC1	CLIC1		CMTR1	CEP135		celf2
														CLIC2	CLIC2		CNN2	CEP170		CEP135
														Clic6	Clic6		CNOT1	CGNL1		CEP170
														CLUH	CLUH		CNOT3	CHD4		CGNL1
														CMPK1	CMPK1		CNPY3	Cherp		CHD4
														CMTR1	CMTR1		COL15A1	CHM		Cherp
														CNN2	CNN2		Col6a2	CHMP4A		CHM
														CNOT1	CNOT1		COLGALT1	Chmp4b		CHMP4A
														CNOT3	CNOT3		COMMD9	CHP1		Chmp4b
														CNPY3	CNPY3		COPB1	CIRBP		CHP1
														Col6a2	Col6a2		COQ7	CISD1		CIRBP
														COLGALT1	COLGALT1		COQ8A	CISD2		CISD1
														COMMD9	COMMD9		CORO1A	CKAP4		CISD2
														COPB1	COPB1		CORO1B	CKAP5		CKAP4
														COQ7	COQ7		COTL1	CKB		CKAP5
														COQ8A	COQ8A		CP	CLCC1		CKB
														CORO1A	CORO1A		CPOX	CLCN7		CLCC1
														CORO1B	CORO1B		CPT1A	CLDN7		CLCN7
														COTL1	COTL1		CREBBP	CLIC1		CLDN7
														CP	CP		CRELD2	CLIC2		CLIC1
														CPOX	CPOX		CROT	Clic6		CLIC2
														CPT1A	CPT1A		CRYL1	CLUH		Clic6
														CREBBP	CREBBP		CRYZ	CMBL		CLUH
														CRELD2	CRELD2		Cryzl2	CMPK1		CMBL
														CRIP1	CRIP1		CSRP2	CMTR1		CMPK1
														CRLF3	CRLF3		CSTB	CNN2		CMTR1
														CROT	CROT		CSTF2	CNOT1		CNN2
														CRYL1	CRYL1		CTCF	CNOT3		CNOT1
														CRYZ	CRYZ		CTH	CNPY3		CNOT3
														CSF1R	CSF1R		CTSH	COL15A1		CNPY3
														CSRP2	CSRP2		CTSK	Col6a2		COL15A1
														CSTB	CSTB		CTSL	COLGALT1		Col6a2
														CSTF2	CSTF2		CTSS	COMMD9		COLGALT1
														CTCF	CTCF		CTSZ	COPB1		COMMD9
														CTH	CTH		CTTNBP2NL	COQ7		COPB1
														CTIF	CTIF		CYB5A	COQ8A		COQ7
														CTSH	CTSH		CYBA	CORO1A		COQ8A
														CTSK	CTSK		CYBB	CORO1B		CORO1A
														CTSL	CTSL		CYLD	COTL1		CORO1B
														CTSS	CTSS		CYP11A1	CP		COTL1
														CTSZ	CTSZ		CYP27A1	CPOX		CP
														CTTNBP2NL	CTTNBP2NL		DAG1	CPT1A		CPOX
														CYB5A	CYB5A		DBT	CREBBP		CPT1A
														CYBA	CYBA		Dcaf7	CRELD2		CREBBP
														CYBB	CYBB		DCPS	CRIP1		CRELD2
														CYLD	CYLD		DCTN6	CRLF3		CRIP1
														CYP11A1	CYP11A1		DCXR	CROT		CRLF3
														CYP27A1	CYP27A1		DDAH1	CRYL1		CROT
														DAG1	DAG1		DDR1	CRYZ		CRYL1
														DBT	DBT		DDX19A	Cryzl2		CRYZ
														Dcaf7	Dcaf7		DDX21	CSF1R		Cryzl2
														DCPS	DCPS		DDX23	CSRP2		CSAD
														DCTN6	DCTN6		DDX27	CSTB		CSF1R
														DCXR	DCXR		DDX41	CSTF2		CSRP2
														DDAH1	DDAH1		DDX46	CTCF		CSTB
														DDX19A	DDX19A		DDX6	CTH		CSTF2
														DDX21	DDX21		DECR1	CTIF		CTCF
														DDX23	DDX23		DENND4C	CTSH		CTH
														DDX27	DDX27		DES	CTSK		CTIF
														DDX41	DDX41		DFFA	CTSL		CTSH
														DDX46	DDX46		DHRS4	CTSS		CTSK
														DDX6	DDX6		Diablo	CTSZ		CTSL
														DECR1	DECR1		DIAPH1	CTTNBP2NL		CTSS
														DENND4C	DENND4C		DIP2B	CYB5A		CTSZ
														DES	DES		DMAP1	CYBA		CTTNBP2NL
														DFFA	DFFA		Dmd	CYBB		CYB5A
														DGKA	DGKA		DNAJB1	CYLD		CYBA
														DHRS4	DHRS4		DNAJB11	CYP11A1		CYBB
														Diablo	Diablo		Dnajb9	CYP27A1		CYLD
														DIAPH1	DIAPH1		DNAJC13	DAG1		CYP11A1
														DIP2B	DIP2B		DNAJC7	DBT		CYP27A1
														DMAP1	DMAP1		DNMT1	Dcaf7		DAG1
														Dmd	Dmd		DNPH1	DCPS		DBT
														DNAJB1	DNAJB1		DOCK10	DCTN6		Dcaf7
														DNAJB11	DNAJB11		DOCK4	DCXR		DCPS
														DNAJC13	DNAJC13		DOPEY2	DDAH1		DCTN6
														DNAJC7	DNAJC7		Dpf2	DDR1		DCXR
														DNMBP	DNMBP		Dpp7	DDX19A		DDAH1
														DNMT1	DNMT1		DPT	DDX21		DDR1
														DNPH1	DNPH1		DPYSL3	DDX23		DDX19A
														DOCK4	DOCK4		DTX3L	DDX27		DDX21
														DOCK8	DOCK8		DYNC1LI1	DDX41		DDX23
														Dpf2	Dpf2		DYSF	DDX46		DDX27
														DPYSL3	DPYSL3		ECHDC1	DDX6		DDX41
														DTX3L	DTX3L		ECHS1	DECR1		DDX46
														DYNC1LI1	DYNC1LI1		ECI1	DENND4C		DDX6
														DYSF	DYSF		ECM1	DES		DECR1
														ECHDC1	ECHDC1		EDC4	DFFA		DENND4C
														ECHS1	ECHS1		EEF1B	DGKA		DES
														ECI1	ECI1		EEF1D	DHRS4		DFFA
														EDC4	EDC4		EEF1G	Diablo		DGKA
														EEF1B	EEF1B		EFTUD2	DIAPH1		DHRS4
														EEF1D	EEF1D		EHD1	DIP2B		Diablo
														EEF1G	EEF1G		EHD2	DLG1		DIAPH1
														EFTUD2	EFTUD2		EHHADH	DMAP1		DIP2B
														EHD1	EHD1		EHMT1	Dmd		DLG1
														EHD2	EHD2		EIF4ENIF1	DNAJB1		DMAP1
														EHHADH	EHHADH		EIF6	DNAJB11		Dmd
														EHMT1	EHMT1		Elac2	Dnajb9		DNAJB1
														EIF1AX	EIF1AX		Elane	DNAJC13		DNAJB11
														EIF2AK2	EIF2AK2		ELMO1	DNAJC7		Dnajb9
														EIF4ENIF1	EIF4ENIF1		ELMO2	DNMBP		DNAJC13
														EIF6	EIF6		EMILIN1	DNMT1		DNAJC7
														Elac2	Elac2		EML4	DNPH1		DNMBP
														Elane	Elane		ENDOD1	DOCK10		DNMT1
														ELMO1	ELMO1		ENO1	DOCK4		DNPH1
														ELMO2	ELMO2		ENPP3	DOCK8		DOCK10
														EML4	EML4		ENSA	DOPEY2		DOCK4
														ENO1	ENO1		EPB41L1	Dpf2		DOCK8
														ENPP3	ENPP3		EPCAM	Dpp7		DOPEY2
														ENSA	ENSA		EPHX1	DPT		Dpf2
														EPB41L1	EPB41L1		EPHX2	DPYSL3		Dpp7
														EPCAM	EPCAM		EPS15	DTX3L		DPT
														EPHX1	EPHX1		ERAP1	DYNC1LI1		DPYSL3
														EPHX2	EPHX2		ERGIC1	DYSF		DTX3L
														EPS15	EPS15		ERLEC1	ECHDC1		DYNC1LI1
														ERAP1	ERAP1		ERO1A	ECHS1		DYSF
														ERGIC1	ERGIC1		ESAM	ECI1		ECHDC1
														ERLEC1	ERLEC1		ETFA	ECM1		ECHS1
														ERO1A	ERO1A		ETHE1	EDC4		ECI1
														ETFA	ETFA		EVL	EEF1B		ECM1
														ETHE1	ETHE1		EXOSC10	EEF1D		EDC4
														EVL	EVL		EXOSC2	EEF1G		EEF1B
														EXOC4	EXOC4		EXOSC3	EFTUD2		EEF1D
														EXOSC10	EXOSC10		EYA3	EHD1		EEF1G
														EXOSC2	EXOSC2		F11	EHD2		EFTUD2
														EXOSC3	EXOSC3		F12	EHHADH		EHD1
														EYA3	EYA3		F2	EHMT1		EHD2
														F13A1	F13A1		FABP3	EIF1AX		EHHADH
														FABP3	FABP3		FABP4	EIF2AK2		EHMT1
														FABP4	FABP4		FAF2	EIF4ENIF1		EIF1AX
														FADD	FADD		FAH	EIF6		EIF2AK2
														FAF2	FAF2		FAHD2	Elac2		EIF4ENIF1
														FAHD2	FAHD2		FAM129A	Elane		EIF6
														FAM129A	FAM129A		FAM20A	ELMO1		Elac2
														FAM20A	FAM20A		FAM20C	ELMO2		Elane
														FAM20C	FAM20C		FAM32A	EMILIN1		ELMO1
														FAM32A	FAM32A		FAM49B	EML4		ELMO2
														FAM49A	FAM49A		FAM50A	ENDOD1		EMILIN1
														FAM49B	FAM49B		FAR1	ENO1		EML4
														FAM50A	FAM50A		FASN	ENPP3		ENDOD1
														FAR1	FAR1		FBLN2	ENSA		ENO1
														FASN	FASN		FBN1	EPB41L1		ENPP3
														FCGR1A	FCGR1A		Fcho2	Epb41l3		ENSA
														Fcho2	Fcho2		FDPS	EPCAM		EPB41
														FDPS	FDPS		FEN1	EPHX1		EPB41L1
														FEN1	FEN1		FERMT3	EPHX2		Epb41l3
														FERMT3	FERMT3		FGB	EPS15		EPCAM
														FGB	FGB		FGR	ERAP1		EPHX1
														FGFBP1	FGFBP1		FHL5	ERGIC1		EPHX2
														FGR	FGR		FKBP15	ERLEC1		EPS15
														FHL5	FHL5		FLNA	ERO1A		ERAP1
														FKBP15	FKBP15		FN1	ESAM		ERGIC1
														FLNA	FLNA		FNBP1L	ETFA		ERLEC1
														FLNC	FLNC		FNDC3A	ETHE1		ERO1A
														FN1	FN1		FTH1	EVL		ESAM
														FNBP1L	FNBP1L		FTL	EXOC4		ETFA
														FNDC3A	FNDC3A		FXN	EXOSC10		ETHE1
														FTH1	FTH1		Fxr1	EXOSC2		EVL
														FTL	FTL		GAA	EXOSC3		EXOC4
														FXN	FXN		GABPA	EYA3		EXOSC10
														Fxr1	Fxr1		GALE	F11		EXOSC2
														GAA	GAA		GALK1	F12		EXOSC3
														GABPA	GABPA		GALM	F13A1		EYA3
														GALK1	GALK1		GALNS	F2		F11
														GALM	GALM		GALNT10	FABP3		F12
														GALNS	GALNS		GAMT	FABP4		F13A1
														GAPDH	GAPDH		GAPDH	FADD		F2
														GART	GART		GART	FAF2		FABP3
														GCAT	GCAT		GCAT	FAH		FABP4
														GCK	GCK		GCK	FAHD2		FADD
														Gfpt1	Gfpt1		GDA	FAM129A		FAF2
														GGA3	GGA3		Gfpt1	FAM20A		FAH
														GGCT	GGCT		GGA3	FAM20C		FAHD2
														GID8	GID8		GGCT	FAM32A		FAM129A
														GJA1	GJA1		GGT1	FAM49A		FAM20A
														GMFB	GMFB		GID8	FAM49B		FAM20C
														GMFG	GMFG		GIPC2	FAM50A		FAM32A
														GNL3L	GNL3L		GJA1	FAR1		FAM49A
														GNS	GNS		GLIPR2	FASN		FAM49B
														GOLIM4	GOLIM4		GNG10	FBLN2		FAM50A
														GOSR1	GOSR1		GNG2	FBN1		FAR1
														GOT1	GOT1		GNG7	FCGR1A		FASN
														GOT2	GOT2		GNL3L	Fcho2		FBLN2
														GPAM	GPAM		GNS	FDPS		FBN1
														GPATCH8	GPATCH8		GOLIM4	FEN1		FCGR1A
														GPD1	GPD1		GOSR1	FERMT3		Fcho2
														GPD1L	GPD1L		GOT1	FGB		FDPS
														GPD2	GPD2		GOT2	FGFBP1		FEN1
														GPI	GPI		GPAM	FGR		FERMT3
														GRB2	GRB2		GPD1	FHL5		FGB
														GRN	GRN		GPD1L	FKBP15		FGFBP1
														GRPEL1	GRPEL1		GPD2	FLNA		FGR
														GRWD1	GRWD1		GPI	FLNC		FHL5
														GSN	GSN		GRB2	FN1		FKBP15
														GSTM1	GSTM1		GRN	FNBP1L		FLNA
														Gstm5	Gstm5		GRPEL1	FNDC3A		FLNC
														GSTP1	GSTP1		GRWD1	FTH1		FN1
														Gstz1	Gstz1		GSN	FTL		FNBP1L
														GTF2B	GTF2B		Gstm5	FXN		FNDC3A
														GTF2F1	GTF2F1		GSTP1	Fxr1		FTH1
														GTF2H1	GTF2H1		Gstz1	GAA		FTL
														GTPBP4	GTPBP4		GTF2B	GABPA		FXN
														H2AFJ	H2AFJ		GTF2F1	GALE		Fxr1
														h2afv	h2afv		GTF2H1	GALK1		GAA
														H2AFZ	H2AFZ		GTPBP4	GALM		GABPA
														HACD3	HACD3		H2AFJ	GALNS		GALE
														HADHA	HADHA		h2afv	GALNT10		GALK1
														HADHB	HADHB		H2AFZ	GAMT		GALM
														HAUS5	HAUS5		HACD3	GAPDH		GALNS
														HCLS1	HCLS1		HADHA	GART		GALNT10
														HDAC1	HDAC1		HADHB	GCAT		GAMT
														HEATR1	HEATR1		HAUS5	GCK		GAPDH
														HEBP1	HEBP1		HCLS1	GDA		GART
														HERC6	HERC6		HDAC1	Gfpt1		GCAT
														HHIPL2	HHIPL2		HEATR1	GGA3		GCK
														HIBADH	HIBADH		HEBP1	GGCT		GDA
														HID1	HID1		HERC6	GGT1		Gfpt1
														HIST1H1A	HIST1H1A		HHIPL2	GID8		GGA3
														HIST1H1C	HIST1H1C		HIBADH	GIPC2		GGCT
														HIST1H2AG	HIST1H2AG		HID1	GJA1		GGT1
														HIST1H2AH	HIST1H2AH		HIST1H1A	GLIPR2		GID8
														HIST1H2AJ	HIST1H2AJ		HIST1H1C	GMFB		GIPC2
														Hist2h2aa3	Hist2h2aa3		HIST1H2AG	GMFG		GJA1
														HIST2H2AC	HIST2H2AC		HIST1H2AH	GNG10		GLIPR2
														HK3	HK3		HIST1H2AJ	GNG2		Glrx5
														HLA-DMA	HLA-DMA		Hist2h2aa3	GNG7		GLYCAM1
														HLA-DMB	HLA-DMB		HIST2H2AC	GNL3L		GMFB
														HLA-DRA	HLA-DRA		HK2	GNS		GMFG
														HMGCL	HMGCL		HK3	GOLIM4		GNG10
														HMGN4	HMGN4		HLA-DMA	GOSR1		GNG2
														HMOX1	HMOX1		HLA-DRA	GOT1		GNG7
														HNMT	HNMT		HMGCL	GOT2		GNL3L
														HOOK1	HOOK1		HMGN4	GPAM		GNS
														HP	HP		HMOX1	GPATCH8		GOLIM4
														HPRT1	HPRT1		HNMT	GPD1		GOSR1
														HPS1	HPS1		HOOK1	GPD1L		GOT1
														HRG	HRG		HP	GPD2		GOT2
														HSD17B10	HSD17B10		HPRT1	GPI		GPAM
														HSD17B4	HSD17B4		HPS1	GRB2		GPATCH8
														HSD17B8	HSD17B8		HPX	GRN		GPD1
														HSF1	HSF1		HRG	GRPEL1		GPD1L
														HSP90AA1	HSP90AA1		HSD17B10	GRWD1		GPD2
														HSP90B1	HSP90B1		HSD17B4	GSN		GPI
														HSPA4	HSPA4		HSD17B8	GSTM1		GRB2
														HSPA5	HSPA5		HSF1	Gstm5		GRN
														HSPB1	HSPB1		HSP90AA1	GSTP1		GRPEL1
														HSPH1	HSPH1		HSP90B1	Gstz1		GRWD1
														HTRA1	HTRA1		HSPA4	GTF2B		GSN
														HYPK	HYPK		HSPA5	GTF2F1		GSTM1
														IARS	IARS		HSPB1	GTF2H1		Gstm5
														ICAM2	ICAM2		HSPH1	GTPBP4		GSTP1
														IDH1	IDH1		HTRA1	H2AFJ		Gstz1
														IDH2	IDH2		HYOU1	h2afv		GTF2B
														IDH3B	IDH3B		HYPK	H2AFZ		GTF2F1
														IDH3G	IDH3G		IARS	HACD3		GTF2H1
														IDI1	IDI1		ICAM2	HADHA		GTPBP4
														IDO1	IDO1		IDH1	HADHB		H2AFJ
														IFI30	IFI30		IDH2	HAUS5		h2afv
														IFIT5	IFIT5		IDH3B	HCLS1		H2AFZ
														IGSF8	IGSF8		IDH3G	HDAC1		HACD3
														IKBKB	IKBKB		IDI1	HEATR1		HADHA
														IL16	IL16		IDO1	HEBP1		HADHB
														IMP3	IMP3		IFI30	HERC6		HAUS5
														IMPDH1	IMPDH1		IFIT5	HHIPL2		HCLS1
														IPO11	IPO11		IGSF8	HIBADH		HDAC1
														IQGAP2	IQGAP2		IKBKB	HID1		HEATR1
														ISCA2	ISCA2		IL16	HIST1H1A		HEBP1
														ISG15	ISG15		IMP3	HIST1H1C		HERC6
														ISYNA1	ISYNA1		IMPDH1	HIST1H2AG		HHIPL2
														ITCH	ITCH		IPO11	HIST1H2AH		HIBADH
														ITGA1	ITGA1		IPO9	HIST1H2AJ		HID1
														ITGA6	ITGA6		IQGAP2	Hist2h2aa3		HIST1H1A
														ITGAL	ITGAL		ISCA2	HIST2H2AC		HIST1H1C
														ITGAM	ITGAM		ITCH	HK2		HIST1H2AG
														ITGB2	ITGB2		ITGA1	HK3		HIST1H2AH
														ITIH4	ITIH4		ITGAL	HLA-DMA		HIST1H2AJ
														IVD	IVD		ITGAM	HLA-DMB		Hist2h2aa3
														KCNAB2	KCNAB2		ITGB2	HLA-DRA		HIST2H2AC
														Kctd12	Kctd12		ITIH1	HMGCL		HK2
														KEAP1	KEAP1		ITIH4	HMGN4		HK3
														Khsrp	Khsrp		IVD	HMOX1		HLA-DMA
														KIAA1324	KIAA1324		KCNAB2	HNMT		HLA-DMB
														KLC1	KLC1		Kctd12	HOOK1		HLA-DRA
														KPNA2	KPNA2		KEAP1	HP		HMGCL
														Kpna3	Kpna3		Khsrp	HPRT1		HMGN4
														KPNA4	KPNA4		KIAA1324	HPS1		HMOX1
														KPNB1	KPNB1		KLC1	HPX		HNMT
														KRAS	KRAS		KPNA2	HRG		HOOK1
														KRT14	KRT14		Kpna3	HSD17B10		HP
														KRT15	KRT15		KPNA4	HSD17B4		HPRT1
														KRT6C	KRT6C		KPNB1	HSD17B8		HPS1
														KYAT3	KYAT3		KRAS	HSF1		HPX
														KYNU	KYNU		KRT14	HSP90AA1		HRG
														LACTB	LACTB		KRT15	HSP90B1		HSD17B10
														LACTB2	LACTB2		KRT6C	HSPA4		HSD17B4
														Lamb1	Lamb1		KYAT3	HSPA5		HSD17B8
														LAMTOR5	LAMTOR5		KYNU	HSPB1		HSF1
														LAP3	LAP3		LACTB	HSPH1		HSP90AA1
														LBR	LBR		LACTB2	HTRA1		HSP90B1
														LCP1	LCP1		Lamb1	HYOU1		HSPA4
														LDHA	LDHA		LAMTOR5	HYPK		HSPA5
														LGALS1	LGALS1		LAP3	IARS		HSPB1
														LGALS3	LGALS3		LBR	ICAM2		HSPH1
														LGALS9	LGALS9		LCP1	IDH1		HTRA1
														LGMN	LGMN		LDHA	IDH2		HYOU1
														LMTK2	LMTK2		LGALS1	IDH3B		HYPK
														LPCAT2	LPCAT2		LGALS3	IDH3G		IARS
														LPL	LPL		LGALS3BP	IDI1		ICAM2
														LPO	LPO		LGMN	IDO1		IDH1
														LPXN	LPXN		LIPA	IFI30		IDH2
														LRPAP1	LRPAP1		LMTK2	IFIT5		IDH3B
														LRRFIP1	LRRFIP1		LPCAT2	IGSF8		IDH3G
														LRRK1	LRRK1		LPL	IKBKB		IDI1
														LSS	LSS		LPO	IL16		IDO1
														LTA4H	LTA4H		LPXN	IMP3		IFI30
														Luzp1	Luzp1		LRPAP1	IMPDH1		IFIT5
														MACROD1	MACROD1		LRRK1	IPO11		IGSF8
														MAL2	MAL2		LSP1	IPO9		IKBKB
														MAOB	MAOB		LSS	IQGAP1		IL16
														MAP1A	MAP1A		LTA4H	IQGAP2		IMP3
														MAP3K4	MAP3K4		LTBP2	ISCA2		IMPDH1
														MAP4	MAP4		Luzp1	ISG15		INPP5D
														MAPK1	MAPK1		LYS	ISYNA1		IPO11
														MAPK14	MAPK14		MACROD1	ITCH		IPO9
														MAPKAPK3	MAPKAPK3		MAL2	ITGA1		IQGAP1
														MAPRE1	MAPRE1		MAOB	ITGA6		IQGAP2
														Marcks	Marcks		MAP1A	ITGAL		ISCA2
														MARCKSL1	MARCKSL1		MAP4	ITGAM		ISG15
														MBP	MBP		MAPK1	ITGAX		ISYNA1
														MCAT	MCAT		MAPK14	ITGB2		ITCH
														MCCC1	MCCC1		MAPKAPK3	ITIH1		ITGA1
														MCEE	MCEE		MAPRE1	ITIH4		ITGA6
														MCM3	MCM3		Marcks	IVD		ITGAL
														MCM4	MCM4		MARCKSL1	KCNAB2		ITGAM
														MCM5	MCM5		MCAT	Kctd12		ITGAX
														MCM6	MCM6		MCCC1	KEAP1		ITGB2
														MCM7	MCM7		MCEE	Khsrp		ITIH1
														ME2	ME2		MCM3	KIAA1324		ITIH4
														MECR	MECR		MCM4	KLC1		IVD
														MED20	MED20		MCM5	KPNA2		KCNAB2
														MED7	MED7		MCM6	Kpna3		Kctd12
														MED9	MED9		MCM7	KPNA4		KEAP1
														MFGE8	MFGE8		ME2	KPNB1		Khsrp
														MGAT4A	MGAT4A		MECR	KRAS		KIAA1324
														MGST3	MGST3		MED20	KRT14		KLC1
														MICU2	MICU2		MED7	KRT15		KPNA2
														MID1	MID1		MED9	KRT6C		Kpna3
														Mkl1	Mkl1		METTL7A	KYAT3		KPNA4
														Mme	Mme		MFGE8	KYNU		KPNB1
														MMP2	MMP2		MGAT4A	LACTB		KRAS
														MMS19	MMS19		MGST3	LACTB2		KRT14
														Mob1a	Mob1a		MICU2	Lamb1		KRT15
														Mob1b	Mob1b		MID1	LAMTOR5		KRT6C
														MPC2	MPC2		Mkl1	LAP3		KYAT3
														MPO	MPO		Mme	LBR		KYNU
														MRC1	MRC1		MMP2	LCP1		LACTB
														MRGBP	MRGBP		MMS19	LDHA		LACTB2
														MRPL20	MRPL20		Mob1a	LGALS1		Lamb1
														MSI2	MSI2		Mob1b	LGALS3		LAMTOR5
														MSL1	MSL1		MPC2	LGALS3BP		LAP3
														MSN	MSN		MPO	LGALS9		LBR
														MTAP	MTAP		MRC1	LGMN		LCP1
														MTCH2	MTCH2		MRGBP	LIPA		LDHA
														MTHFD2	MTHFD2		MRPL20	LMTK2		LGALS1
														MTMR14	MTMR14		MSL1	LPCAT2		LGALS3
														MTSS1	MTSS1		MSN	LPL		LGALS3BP
														MVK	MVK		MTAP	LPO		LGALS9
														MX1	MX1		MTCH2	LPXN		LGMN
														MYBBP1A	MYBBP1A		MTHFD2	LRPAP1		LIPA
														MYH9	MYH9		MTSS1	LRRFIP1		LMTK2
														MYO1F	MYO1F		MVK	LRRK1		LPCAT2
														MYO1G	MYO1G		MX1	LSP1		LPL
														MYO5A	MYO5A		MYBBP1A	LSS		LPO
														MYO6	MYO6		MYH9	LTA4H		LPXN
														MYO9B	MYO9B		MYO1F	LTBP2		LRPAP1
														MYOF	MYOF		MYO1G	Luzp1		LRRFIP1
														Mzt1	Mzt1		MYO5A	LYS		LRRK1
														NADK2	NADK2		MYO6	MACROD1		LSP1
														NADSYN1	NADSYN1		MYO9B	MAL2		LSS
														NAMPT	NAMPT		MYOF	MAOB		LTA4H
														NAPRT	NAPRT		Mzt1	MAP1A		LTBP2
														NCAPG	NCAPG		NADK2	MAP3K4		Luzp1
														NCBP1	NCBP1		NAGK	MAP4		LYS
														NCF1	NCF1		NAMPT	MAPK1		MACROD1
														NCF2	NCF2		NAPRT	MAPK14		MAL2
														NCF4	NCF4		NCAPG	MAPKAPK3		MAOB
														NCK1	NCK1		NCBP1	MAPRE1		MAP1A
														NCKAP1L	NCKAP1L		NCF2	Marcks		MAP3K4
														NDUFA10	NDUFA10		NCF4	MARCKSL1		MAP4
														NDUFA4	NDUFA4		NCK1	MBP		MAP7
														NDUFAB1	NDUFAB1		NCKAP1L	MCAT		MAPK1
														NDUFS3	NDUFS3		NCOA2	MCCC1		MAPK14
														NECAP2	NECAP2		NDUFA10	MCEE		MAPKAPK3
														NEDD4	NEDD4		NDUFA4	MCM3		MAPRE1
														NEK6	NEK6		NDUFAB1	MCM4		Marcks
														NES	NES		NDUFS3	MCM5		MARCKSL1
														NFATC2	NFATC2		NECAP2	MCM6		MBP
														Nfkb2	Nfkb2		NEDD4	MCM7		MCAT
														NFYA	NFYA		NEK6	ME2		MCCC1
														NID1	NID1		NES	MECR		MCEE
														NIF3L1	NIF3L1		NFATC2	MED20		MCM3
														NIFK	NIFK		Nfkb2	MED7		MCM4
														NIPSNAP1	NIPSNAP1		NFYA	MED9		MCM5
														NIT1	NIT1		NID1	METTL7A		MCM6
														NLRX1	NLRX1		NIF3L1	MFGE8		MCM7
														NMD3	NMD3		NIFK	MGAT4A		ME2
														NMES1	NMES1		NIPSNAP1	MGST3		MECR
														NMI	NMI		NIT1	MICU2		MED20
														NOL3	NOL3		NLRX1	MID1		MED7
														NOSIP	NOSIP		NMD3	Mkl1		MED9
														NPM1	NPM1		NMES1	Mme		METTL7A
														NRBP1	NRBP1		NOL3	MMP2		MFGE8
														NT5C3A	NT5C3A		NPM1	MMS19		MGAT4A
														NUB1	NUB1		NRBP1	Mob1a		MGST3
														NUCB2	NUCB2		NT5C3A	Mob1b		MICU2
														NUDT12	NUDT12		NTPCR	MPC2		MID1
														NUDT3	NUDT3		NUB1	MPO		Mkl1
														NUP214	NUP214		NUCB2	MRC1		Mme
														OAS1	OAS1		NUDT12	MRGBP		MMP2
														OGT	OGT		NUDT3	MRPL20		MMS19
														OLFM4	OLFM4		NUP214	MSI2		Mob1a
														OS9	OS9		OGT	MSL1		Mob1b
														OTULIN	OTULIN		OLFM4	MSN		MOCOS
														OXCT1	OXCT1		OS9	MTAP		MPC2
														P3H1	P3H1		OXCT1	MTCH2		MPO
														P4HA1	P4HA1		P3H1	MTHFD2		MRC1
														PABPC4	PABPC4		P4HA1	MTMR14		MRGBP
														PACS1	PACS1		PABPC4	MTSS1		MRPL20
														PALLD	PALLD		PACS1	MVK		MSI2
														PAXBP1	PAXBP1		PALLD	MX1		MSL1
														PBRM1	PBRM1		PAXBP1	MYBBP1A		MSN
														PBX2	PBX2		PBRM1	MYH9		MTAP
														PC	PC		PBX2	MYO1F		MTCH2
														PCCB	PCCB		PC	MYO1G		MTHFD2
														PCMT1	PCMT1		PCCB	MYO5A		MTMR14
														PCMTD1	PCMTD1		Pdcd6ip	MYO6		MTSS1
														Pdcd6ip	Pdcd6ip		PDHA1	MYO9B		MVK
														PDHA1	PDHA1		PDLIM1	MYOF		MX1
														PDLIM1	PDLIM1		PDLIM2	Mzt1		MYBBP1A
														PDLIM2	PDLIM2		PDXDC1	NADK2		MYH9
														PDXDC1	PDXDC1		PEPD	NADSYN1		MYO1F
														PEX14	PEX14		PEX14	NAGK		MYO1G
														PEX19	PEX19		PEX19	NAMPT		MYO5A
														PFDN2	PFDN2		PFDN2	NAPRT		MYO6
														PFDN4	PFDN4		PFDN4	NCAPG		MYO9B
														PFDN5	PFDN5		PFKM	NCBP1		MYOF
														PFKM	PFKM		PFKP	NCF1		Mzt1
														PFKP	PFKP		PFN1	NCF2		NADK2
														PFN1	PFN1		PGK1	NCF4		NADSYN1
														PGK1	PGK1		PGLYRP1	NCK1		NAGK
														PHYH	PHYH		PHGDH	NCKAP1L		NAMPT
														Pi4k2a	Pi4k2a		PHYH	NCOA2		NAPRT
														Picalm	Picalm		PI16	NDUFA10		NCAPG
														PIH1D1	PIH1D1		Pi4k2a	NDUFA4		NCBP1
														PIN4	PIN4		Picalm	NDUFAB1		NCF1
														PITPNA	PITPNA		PIGR	NDUFS3		NCF2
														PKM	PKM		PIN4	NECAP2		NCF4
														PKN1	PKN1		PITPNA	NEDD4		NCK1
														PKP2	PKP2		PKM	NEK6		NCKAP1L
														PLA2R1	PLA2R1		PKN1	NES		NCOA2
														PLAUR	PLAUR		PKP2	NFATC2		NCOR2
														PLCB3	PLCB3		PLA2G15	Nfkb2		NDUFA10
														PLEK	PLEK		PLA2R1	NFYA		NDUFA4
														PLEKHA2	PLEKHA2		PLAUR	NID1		NDUFAB1
														PLOD1	PLOD1		PLCB3	NIF3L1		NDUFS3
														PLOD3	PLOD3		PLEKHA2	NIFK		NECAP2
														PLRG1	PLRG1		PLOD1	NIPSNAP1		NEDD4
														PLS3	PLS3		PLOD3	NIT1		NEK6
														PLXNC1	PLXNC1		PLRG1	NLRX1		NES
														PML	PML		PML	NMD3		NFATC2
														PMVK	PMVK		PMVK	NMES1		Nfkb2
														PNN	PNN		PNN	NMI		NFYA
														PNO1	PNO1		PNO1	NOL3		NID1
														POLR1B	POLR1B		POLR1B	NOSIP		NIF3L1
														POU2F1	POU2F1		PON3	NPM1		NIFK
														PPA1	PPA1		POU2F1	NRBP1		NIPSNAP1
														PPA2	PPA2		PPA1	NT5C3A		NIT1
														PPIA	PPIA		PPA2	NTPCR		NLRX1
														PPM1K	PPM1K		PPIA	NUB1		NMD3
														PPP1R18	PPP1R18		PPM1K	NUCB2		NMES1
														PPP4R2	PPP4R2		PPP1R18	NUDT12		NMI
														PPP6C	PPP6C		PPP4R2	NUDT3		NOL3
														PRCP	PRCP		PRCP	NUP214		NOSIP
														PRKAA1	PRKAA1		PRKAA1	OAS1		NPM1
														PRKCB	PRKCB		PRKCB	OGT		NRBP1
														PRPF4B	PRPF4B		PROS1	OLFM4		NT5C3A
														PRPF6	PRPF6		PRPF4B	OS9		NTPCR
														PRTN3	PRTN3		PRPF6	OTULIN		NUB1
														PSMB10	PSMB10		PRTN3	OXCT1		NUCB2
														PSMB6	PSMB6		PSMB10	P3H1		NUDT12
														PSMB8	PSMB8		PSMB6	P4HA1		NUDT3
														PSMB9	PSMB9		PSMB8	PABPC4		NUP214
														Psmc1	Psmc1		PSMB9	PACS1		OAS1
														PSMD5	PSMD5		Psmc1	PALLD		OGT
														PSME1	PSME1		PSME1	PAXBP1		OLFM4
														PSTPIP1	PSTPIP1		PSME2	PBRM1		OS9
														Pstpip2	Pstpip2		Pstpip2	PBX2		OTULIN
														PTPN1	PTPN1		PTPN1	PC		OXCT1
														PTPN11	PTPN11		PTPN11	PCCB		P3H1
														PTPN23	PTPN23		PTPN23	PCMT1		P4HA1
														PTPN6	PTPN6		PTPN6	PCMTD1		PABPC4
														PTPN7	PTPN7		PTPN7	Pdcd6ip		PACS1
														PTPRC	PTPRC		PTPRC	PDHA1		PALLD
														Pum2	Pum2		PTPRJ	PDLIM1		PAXBP1
														PURB	PURB		Pum2	PDLIM2		PBRM1
														PYCARD	PYCARD		PURB	PDXDC1		PBX2
														QKI	QKI		PYCARD	PEPD		PC
														RABEPK	RABEPK		QKI	PEX14		PCCB
														RAC2	RAC2		RABEPK	PEX19		PCMT1
														RACK1	RACK1		RAC2	PFDN2		PCMTD1
														RAD23A	RAD23A		RACK1	PFDN4		Pdcd6ip
														RAP2A	RAP2A		RAD23A	PFDN5		PDHA1
														RASAL1	RASAL1		RAP2A	PFKM		PDLIM1
														RASSF2	RASSF2		RASSF2	PFKP		PDLIM2
														Rbbp4	Rbbp4		Rbbp4	PFN1		PDXDC1
														RBPJ	RBPJ		RBPJ	PGK1		PEPD
														RBX1	RBX1		RBX1	PGLYRP1		PEX14
														RCC2	RCC2		RCC2	PHGDH		PEX19
														RDH14	RDH14		RDH14	PHYH		PFDN2
														REEP6	REEP6		REEP6	PI16		PFDN4
														RGCC	RGCC		RFXAP	Pi4k2a		PFDN5
														RHOG	RHOG		RGCC	PICALM		PFKM
														RHPN2	RHPN2		RHOG	PIGR		PFKP
														RIDA	RIDA		RHPN2	PIH1D1		PFN1
														RILPL1	RILPL1		RIDA	PIN4		PGK1
														RIPK3	RIPK3		RILPL1	PITPNA		PGLYRP1
														RMDN1	RMDN1		RMDN1	PKM		PHGDH
														RNASE6	RNASE6		RNASE6	PKN1		PHYH
														RNASEH2A	RNASEH2A		RNASEH2A	PKP2		PI16
														RNF20	RNF20		RNF20	PLA2G15		Pi4k2a
														RNF31	RNF31		RNF40	PLA2R1		Picalm
														RNF40	RNF40		Rnf7	PLAUR		PIGR
														Rnf7	Rnf7		RNH1	PLCB3		PIH1D1
														ROCK1	ROCK1		ROCK1	PLEK		PIN4
														RPA1	RPA1		RPA1	PLEKHA2		PITPNA
														RPA3	RPA3		RPA3	PLOD1		PKM
														RPL11	RPL11		RPL11	PLOD3		PKN1
														RPL13A	RPL13A		RPL13A	PLRG1		PKP2
														RPL18	RPL18		RPL18	PLS3		PLA2G15
														RPL24	RPL24		RPL24	PLXNC1		PLA2R1
														RPL27A	RPL27A		RPL35	PML		PLAUR
														RPL35	RPL35		RPL36	PMVK		PLCB3
														RPL36	RPL36		RPL37A	PNN		PLCG2
														RPL37A	RPL37A		RPL4	PNO1		PLEK
														RPL4	RPL4		RPL7	POLR1B		PLEKHA2
														RPL6	RPL6		RPS14	PON3		PLEKHA5
														RPL7	RPL7		RPS19	POU2F1		PLOD1
														RPS14	RPS14		Rps23	PPA1		PLOD3
														RPS19	RPS19		RPS24	PPA2		PLRG1
														Rps23	Rps23		RPS25	PPIA		PLS3
														RPS24	RPS24		RPS27A	PPM1K		PLXNC1
														RPS25	RPS25		RPS6KA1	PPP1R18		PML
														RPS27A	RPS27A		RPS7	PPP4R2		PMVK
														RPS6KA1	RPS6KA1		Rrm1	PPP6C		PNN
														RPS7	RPS7		RRP12	PRCP		PNO1
														Rrm1	Rrm1		RSF1	PRKAA1		POLR1B
														RRP12	RRP12		Rtf1	PRKCB		PON3
														RSF1	RSF1		S100A12	PROS1		POU2F1
														Rtf1	Rtf1		S100A13	PRPF4B		PPA1
														S100A12	S100A12		S100A8	PRPF6		PPA2
														S100A13	S100A13		S100A9	PRTN3		PPIA
														S100A8	S100A8		S100B	PSMB10		PPM1K
														S100A9	S100A9		SARAF	PSMB6		PPP1R18
														S100B	S100B		SARM1	PSMB8		PPP4R2
														SARAF	SARAF		SARS	PSMB9		PPP6C
														SARM1	SARM1		SASH3	Psmc1		PRCP
														SARS	SARS		Satb1	PSMD5		PRKAA1
														SASH3	SASH3		SBF2	PSME1		PRKCB
														Satb1	Satb1		SCAF11	PSME2		PROS1
														SCAF11	SCAF11		SCAF4	PSTPIP1		PRPF4B
														SCAF4	SCAF4		SCAMP1	Pstpip2		PRPF6
														SCAMP1	SCAMP1		SCIN	PTPN1		PRTN3
														SCIN	SCIN		SCP2	PTPN11		PSMB10
														SCLY	SCLY		SDCBP	PTPN23		PSMB6
														SCP2	SCP2		SEC11C	PTPN6		PSMB8
														SDCBP	SDCBP		SEC23B	PTPN7		PSMB9
														SEC11C	SEC11C		SEC61A1	PTPRC		Psmc1
														SEC23B	SEC23B		SEC61B	PTPRJ		PSMD5
														SEC61A1	SEC61A1		SELENOM	Pum2		PSME1
														SEC61B	SEC61B		SERPINA3-8	PURB		PSME2
														SELENOM	SELENOM		SERPINB8	PYCARD		PSTPIP1
														SERPINA3-8	SERPINA3-8		SF1	QKI		Pstpip2
														SERPINB8	SERPINB8		SF3B1	RABEPK		PTPN1
														SF1	SF1		SF3B2	RAC2		PTPN11
														SF3B1	SF3B1		SF3B5	RACK1		PTPN23
														SF3B2	SF3B2		SFXN1	RAD23A		PTPN6
														SF3B5	SF3B5		SGPL1	RAP2A		PTPN7
														SFXN1	SFXN1		SGPP1	RASAL1		PTPRC
														SGPL1	SGPL1		SGSH	RASSF2		PTPRJ
														SGPP1	SGPP1		SH3BGRL2	Rbbp4		Pum2
														SH3BP1	SH3BP1		SH3BP4	RBPJ		PURB
														SH3BP4	SH3BP4		SIPA1	RBX1		PYCARD
														SHARPIN	SHARPIN		SLC25A1	RCC2		QKI
														SIPA1	SIPA1		SLC25A4	RDH14		RABEPK
														SKAP2	SKAP2		SLC2A1	REEP6		RAC2
														SLC25A4	SLC25A4		SLC30A1	RFXAP		RACK1
														SLC29A1	SLC29A1		SLC34A2	RGCC		RAD23A
														SLC2A1	SLC2A1		SLC35B2	RHOG		RAP1GDS1
														SLC30A1	SLC30A1		SLC3A2	RHPN2		RAP2A
														SLC34A2	SLC34A2		SLC9A1	RIDA		RASAL1
														SLC35B2	SLC35B2		SMARCA4	RILPL1		RASSF2
														SLC3A2	SLC3A2		SMC2	RIPK3		Rbbp4
														SLC9A1	SLC9A1		SMCHD1	RMDN1		RBPJ
														SMARCA4	SMARCA4		SMDT1	RNASE6		RBX1
														SMCHD1	SMCHD1		SMS	RNASEH2A		RCC2
														SMDT1	SMDT1		SNAPIN	RNF20		RDH14
														SMG9	SMG9		SND1	RNF31		REEP6
														SMS	SMS		SNRNP200	RNF40		RFXAP
														SNAPIN	SNAPIN		Snrpd2	Rnf7		RGCC
														SND1	SND1		SNTA1	RNH1		RHOG
														SNRNP200	SNRNP200		SNTB2	ROCK1		RHPN2
														Snrpd2	Snrpd2		SNX16	RPA1		RIDA
														SNTA1	SNTA1		SNX17	RPA3		RILPL1
														SNTB2	SNTB2		SNX2	RPL11		RIPK3
														SNX16	SNX16		SNX27	RPL13A		RMDN1
														SNX17	SNX17		SNX29	RPL18		RNASE6
														SNX2	SNX2		SOD2	RPL24		RNASEH2A
														SNX27	SNX27		Son	RPL27A		RNF20
														SOD2	SOD2		SORD	RPL35		RNF31
														Son	Son		SP1	RPL36		RNF40
														SORD	SORD		SPRYD4	RPL37A		Rnf7
														SOS1	SOS1		SPTBN1	RPL4		RNH1
														SP1	SP1		SQOR	RPL6		ROCK1
														SPRYD4	SPRYD4		SRPK1	RPL7		RPA1
														SPTBN1	SPTBN1		SRRM1	RPS14		RPA3
														SRPK1	SRPK1		SRSF2	RPS19		RPL11
														SRRM1	SRRM1		SSR1	Rps23		RPL13A
														SRSF2	SRSF2		SSR4	RPS24		RPL18
														SRXN1	SRXN1		ST14	RPS25		RPL24
														SSR1	SSR1		STAT1	RPS27A		RPL27A
														SSR4	SSR4		STAT2	RPS6KA1		RPL35
														STARD10	STARD10		STAT3	RPS7		RPL36
														STAT1	STAT1		STAT6	Rrm1		RPL37A
														STAT2	STAT2		STK10	RRP12		RPL4
														STAT3	STAT3		STK4	RSF1		RPL6
														STAT6	STAT6		STT3A	Rtf1		RPL7
														STK10	STK10		Stxbp1	S100A12		RPS14
														STK3	STK3		STXBP2	S100A13		RPS19
														STK4	STK4		STXBP5	S100A8		Rps23
														STT3A	STT3A		SUB1	S100A9		RPS24
														Stxbp1	Stxbp1		SUCLG1	S100B		RPS25
														STXBP2	STXBP2		SUCLG2	SARAF		RPS27A
														SUB1	SUB1		SURF1	SARM1		RPS6KA1
														SUCLG1	SUCLG1		SVIP	SARS		RPS7
														SUCLG2	SUCLG2		SWAP70	SASH3		Rrm1
														SULT1A1	SULT1A1		SYMPK	Satb1		RRP12
														SURF1	SURF1		SYVN1	SBF2		RSF1
														SVIP	SVIP		TAF5	SCAF11		Rtf1
														SWAP70	SWAP70		TAGLN2	SCAF4		S100A12
														SYMPK	SYMPK		TARS2	SCAMP1		S100A13
														SYNJ1	SYNJ1		Tbc1d10a	SCIN		S100A8
														SYVN1	SYVN1		TBC1D15	SCLY		S100A9
														TAF5	TAF5		TBCB	SCP2		S100B
														TARS2	TARS2		TBCC	Scrib		SAMHD1
														Tbc1d10a	Tbc1d10a		TBXAS1	SDCBP		SARAF
														TBC1D15	TBC1D15		TCP1	SEC11C		SARM1
														TBCB	TBCB		Tdrkh	SEC23B		SARS
														TBCC	TBCC		TECR	SEC61A1		SASH3
														TBK1	TBK1		TFEB	SEC61B		Satb1
														TBXAS1	TBXAS1		TGFBI	SELENOM		SBF2
														TCP1	TCP1		TGM2	SERPINA3-8		SCAF11
														Tdrkh	Tdrkh		THOC1	SERPINB8		SCAF4
														TECR	TECR		THRAP3	SF1		SCAMP1
														TFEB	TFEB		THUMPD3	SF3B1		SCIN
														TGFBI	TGFBI		TINAGL1	SF3B2		SCLY
														TGM2	TGM2		TLN1	SF3B5		SCP2
														THEMIS2	THEMIS2		TM9SF2	SFXN1		Scrib
														THOC1	THOC1		TMED7	SGPL1		SDCBP
														THOP1	THOP1		TMEM173	SGPP1		SEC11C
														THRAP3	THRAP3		TMPO	SGSH		SEC23B
														THUMPD3	THUMPD3		TMSB10	SH3BGRL2		SEC61A1
														TINAGL1	TINAGL1		TMSB4	SH3BP1		SEC61B
														TLN1	TLN1		TNPO3	SH3BP4		SELENOH
														TLR2	TLR2		TOM1L1	SHARPIN		SELENOM
														TMED7	TMED7		TOP1	SIPA1		SERPINA3-8
														TMEM173	TMEM173		TOR1AIP2	SKAP2		SERPINB8
														TMPO	TMPO		TOX4	SLC25A1		SF1
														TMSB10	TMSB10		TP53I3	SLC25A4		SF3B1
														TMSB4	TMSB4		TPI1	SLC29A1		SF3B2
														TNPO3	TNPO3		Tpm3	SLC2A1		SF3B5
														TOM1L1	TOM1L1		TPR	SLC30A1		SFXN1
														TOP1	TOP1		TRADD	SLC34A2		SGPL1
														TOR1AIP2	TOR1AIP2		TRAF2	SLC35B2		SGPP1
														TOX4	TOX4		TRAP1	SLC3A2		SGSH
														TPD52L1	TPD52L1		TRIM21	SLC9A1		SH3BGRL2
														TPI1	TPI1		Trip12	SMARCA4		SH3BP1
														Tpm3	Tpm3		TRMT112	SMC2		SH3BP4
														TPR	TPR		TRPS1	SMCHD1		SHARPIN
														TRADD	TRADD		TSTA3	SMDT1		SIPA1
														TRAF2	TRAF2		TUBA1C	SMG9		SKAP2
														TRAP1	TRAP1		TUBB2A	SMS		SLC25A1
														TRIM2	TRIM2		TUBB6	SNAPIN		SLC25A4
														TRIM21	TRIM21		TWF1	SND1		SLC28A3
														Trip12	Trip12		TWF2	SNRNP200		SLC29A1
														TRPS1	TRPS1		UBE2L3	Snrpd2		SLC2A1
														TRPV2	TRPV2		UBE2Q1	SNTA1		SLC30A1
														TSTD1	TSTD1		UGDH	SNTB2		SLC34A2
														TUBA1C	TUBA1C		UGGT1	SNX16		SLC35B2
														TUBB2A	TUBB2A		UGP2	SNX17		SLC3A2
														TUBB6	TUBB6		UMPS	SNX2		SLC9A1
														TWF1	TWF1		UNC93B1	SNX27		SMAP1
														TWF2	TWF2		UPF2	SNX29		SMARCA4
														UBE2L3	UBE2L3		USP10	SOD2		SMC2
														UBE2Q1	UBE2Q1		USP4	Son		SMCHD1
														UBE4B	UBE4B		UTRN	SORD		SMDT1
														UBXN1	UBXN1		VASP	SOS1		SMG9
														UGDH	UGDH		VAV3	SP1		SMS
														UGGT1	UGGT1		VBP1	SPRYD4		SNAPIN
														UGP2	UGP2		VIM	SPTAN1		SND1
														UMPS	UMPS		VPS11	SPTBN1		SNRNP200
														UNC93B1	UNC93B1		VPS37A	SQOR		Snrpd2
														UPF2	UPF2		VPS39	SRPK1		SNTA1
														Upp1	Upp1		VPS41	SRRM1		SNTB2
														UPRT	UPRT		VPS4B	SRSF2		SNX16
														USP10	USP10		WAC	SRXN1		SNX17
														USP4	USP4		WARS	SSR1		SNX2
														UTRN	UTRN		WASF2	SSR4		SNX27
														VASP	VASP		WASHC3	ST14		SNX29
														VAV3	VAV3		WDR12	STARD10		SOD2
														VBP1	VBP1		WDR44	STAT1		Son
														VIM	VIM		Wipf1	STAT2		SORD
														VPS11	VPS11		Wtap	STAT3		SOS1
														VPS37A	VPS37A		XAB2	STAT6		SP1
														VPS39	VPS39		XAF1	STK10		SPRYD4
														VPS41	VPS41		Xpo1	STK3		SPTAN1
														VPS4B	VPS4B		XRN2	STK4		SPTBN1
														WARS	WARS		XYLB	STT3A		SQOR
														WASF2	WASF2		YBX1	Stxbp1		SRPK1
														WASHC3	WASHC3		YIPF6	STXBP2		SRRM1
														WDR12	WDR12		Ywhah	STXBP5		SRSF2
														WDR44	WDR44		ZBP1	SUB1		SRXN1
														Wipf1	Wipf1		ZC3HAV1	SUCLG1		SSR1
														Wtap	Wtap		ZFP36L2	SUCLG2		SSR4
														XAB2	XAB2		ZFYVE16	SULT1A1		ST14
														XAF1	XAF1		ZMYND11	SURF1		STARD10
														Xpo1	Xpo1		ZNF185	SVIP		STAT1
														XRN2	XRN2		ZNF330	SWAP70		STAT2
														YBX1	YBX1		ZNF687	SYMPK		STAT3
														YIPF6	YIPF6		ZNF830	SYNE1		STAT6
														Ywhah	Ywhah		Zyx	SYNJ1		STK10
														ZBP1	ZBP1			SYVN1		STK3
														ZC3HAV1	ZC3HAV1			TAF5		STK4
														ZFP36L2	ZFP36L2			TAGLN2		STT3A
														ZFYVE16	ZFYVE16			TARS2		Stxbp1
														ZMYND11	ZMYND11			Tbc1d10a		STXBP2
														ZNF185	ZNF185			TBC1D15		STXBP5
														ZNF330	ZNF330			TBCB		SUB1
														ZNF687	ZNF687			TBCC		SUCLG1
														ZNF830	ZNF830			TBK1		SUCLG2
														Zyx	Zyx			TBXAS1		SULT1A1
																		TCP1		SURF1
																		Tdrkh		SVIP
																		TECR		SWAP70
																		TFEB		SYMPK
																		TGFBI		SYNE1
																		TGM2		SYNJ1
																		THEMIS2		SYVN1
																		THOC1		TAF5
																		THOP1		TAGLN2
																		THRAP3		TARS2
																		THUMPD3		Tbc1d10a
																		TINAGL1		TBC1D15
																		TLN1		TBCB
																		TLR2		TBCC
																		TM9SF2		TBK1
																		TMED7		TBXAS1
																		TMEM173		TCP1
																		TMPO		Tdrkh
																		TMSB10		TECR
																		TMSB4		TFEB
																		TNPO3		TGFBI
																		TOM1L1		TGM2
																		TOP1		THEMIS2
																		TOR1AIP2		THOC1
																		TOX4		THOP1
																		TP53I3		THRAP3
																		TPD52L1		THUMPD3
																		TPI1		TINAGL1
																		Tpm3		TLN1
																		TPR		TLR2
																		TRADD		TM9SF2
																		TRAF2		TMED7
																		TRAP1		TMEM173
																		TRIM2		TMPO
																		TRIM21		TMSB10
																		Trip12		TMSB4
																		TRMT112		TNPO3
																		TRPS1		TNS2
																		TRPV2		TOM1L1
																		TSTA3		TOP1
																		TSTD1		TOR1AIP2
																		TUBA1C		TOX4
																		TUBB2A		TP53I3
																		TUBB6		TPD52L1
																		TWF1		TPI1
																		TWF2		Tpm3
																		UBE2L3		TPR
																		UBE2Q1		TRADD
																		UBE4B		TRAF2
																		UBXN1		TRAP1
																		UGDH		TRIM2
																		UGGT1		TRIM21
																		UGP2		Trip12
																		UMPS		TRMT112
																		UNC93B1		TRPS1
																		UPF2		TRPV2
																		Upp1		TSTA3
																		UPRT		TSTD1
																		USP10		TUBA1C
																		USP4		TUBB2A
																		UTRN		TUBB6
																		VASP		TWF1
																		VAV3		TWF2
																		VBP1		UBE2L3
																		VIM		UBE2Q1
																		VPS11		UBE4B
																		VPS37A		UBR1
																		VPS39		UBXN1
																		VPS41		UGDH
																		VPS4B		UGGT1
																		WAC		UGP2
																		WARS		UMPS
																		WASF2		UNC93B1
																		WASHC3		UPF2
																		WDR12		Upp1
																		WDR44		UPRT
																		Wipf1		USP10
																		Wtap		USP4
																		XAB2		UTRN
																		XAF1		VASP
																		Xpo1		VAV3
																		XRN2		VBP1
																		XYLB		VIM
																		YBX1		VPS11
																		YIPF6		VPS37A
																		Ywhah		VPS39
																		ZBP1		VPS41
																		ZC3HAV1		VPS4B
																		ZFP36L2		WAC
																		ZFYVE16		WARS
																		ZMYND11		WASF2
																		ZNF185		WASHC3
																		ZNF330		WDR12
																		ZNF687		WDR44
																		ZNF830		Wipf1
																		Zyx		Wtap
																				XAB2
																				XAF1
																				Xpo1
																				XRN2
																				XYLB
																				YBX1
																				YIPF6
																				Ywhah
																				ZBP1
																				ZC3HAV1
																				ZFP36L2
																				ZFYVE16
																				ZMYND11
																				ZNF185
																				ZNF330
																				ZNF687
																				ZNF830
																				Zyx

## Sheet: 18 DEPs Data
id	Control1	Control2	Control3	mastitis1	mastitis2	mastitis3	Control_mean	mastitis_mean	log2(fc)	PValue	FDR	Symbol	Description	KEGG_A_class	KEGG_B_class	Pathway	K_ID	GO Component	GO Function	GO Process
NP_776929.1	3772096	3.22533e+06	3.31355e+06	10826834	4327820	15833393	3.43699e+06	10329349	1.58753	3.40284e-20	1.21839e-17	ATP6V1A	V-type proton ATPase catalytic subunit A [Bos taurus]	Metabolism;Human Diseases;Environmental Information Processing;Cellular Processes;Metabolism;Human Diseases;Organismal Systems;Human Diseases;Human Diseases;Organismal Systems	Global and overview maps;Infectious diseases;Signal transduction;Transport and catabolism;Energy metabolism;Infectious diseases;Nervous system;Immune diseases;Infectious diseases;Excretory system	ko01100//Metabolic pathways;ko05165//Human papillomavirus infection;ko04150//mTOR signaling pathway;ko04145//Phagosome;ko00190//Oxidative phosphorylation;ko05120//Epithelial cell signaling in Helicobacter pylori infection;ko04721//Synaptic vesicle cycle;ko05323//Rheumatoid arthritis;ko05110//Vibrio cholerae infection;ko04966//Collecting duct acid secretion	K02145;K02145;K02145;K02145;K02145;K02145;K02145;K02145;K02145;K02145	GO:0005774//vacuolar membrane;GO:0005886//plasma membrane;GO:0031988//membrane-bounded vesicle;GO:0033176//proton-transporting V-type ATPase complex;GO:0042995//cell projection	GO:0003824//catalytic activity;GO:0015078//hydrogen ion transmembrane transporter activity;GO:0032550//purine ribonucleoside binding	GO:0009150//purine ribonucleotide metabolic process;GO:0015988//energy coupled proton transmembrane transport, against electrochemical gradient
NP_803468.1	2733069	2.23302e+06	2.58821e+06	4317915	3.73687e+06	5.48453e+06	2.5181e+06	4.51311e+06	0.841785	1.59595e-10	8.13807e-09	GOT1	aspartate aminotransferase, cytoplasmic [Bos taurus]	Metabolism;Metabolism;Metabolism;Metabolism;Metabolism;Metabolism;Metabolism;Metabolism;Metabolism;Metabolism;Metabolism	Global and overview maps;Global and overview maps;Global and overview maps;Amino acid metabolism;Amino acid metabolism;Amino acid metabolism;Amino acid metabolism;Amino acid metabolism;Global and overview maps;Amino acid metabolism;Amino acid metabolism	ko01100//Metabolic pathways;ko01200//Carbon metabolism;ko01230//Biosynthesis of amino acids;ko00330//Arginine and proline metabolism;ko00270//Cysteine and methionine metabolism;ko00250//Alanine, aspartate and glutamate metabolism;ko00350//Tyrosine metabolism;ko00360//Phenylalanine metabolism;ko01210//2-Oxocarboxylic acid metabolism;ko00220//Arginine biosynthesis;ko00400//Phenylalanine, tyrosine a…	K14454;K14454;K14454;K14454;K14454;K14454;K14454;K14454;K14454;K14454;K14454	GO:0031988//membrane-bounded vesicle;GO:0043231//intracellular membrane-bounded organelle;GO:0044444//cytoplasmic part	GO:0016831//carboxy-lyase activity;GO:0043168//anion binding;GO:0070546//L-phenylalanine aminotransferase activity	GO:0006071//glycerol metabolic process;GO:0006103//2-oxoglutarate metabolic process;GO:0006531//aspartate metabolic process;GO:0009064//glutamine family amino acid metabolic process;GO:0031960//response to corticosteroid;GO:0032868//response to insulin;GO:0055081//anion homeostasis
NP_001179913.1	4.84457e+06	7.27343e+06	7.4168e+06	3649763	3.34636e+06	4.19024e+06	6.5116e+06	3.72879e+06	-0.804306	1.52179e-08	4.46238e-07	AIFM1	apoptosis-inducing factor 1, mitochondrial [Bos taurus]	Cellular Processes;Cellular Processes;Cellular Processes	Cell growth and death;Cell growth and death;Cell growth and death	ko04217//Necroptosis;ko04210//Apoptosis;ko04214//Apoptosis - fly	K04727;K04727;K04727	GO:0031970//organelle envelope lumen;GO:0043231//intracellular membrane-bounded organelle	GO:0005515//protein binding;GO:0050660//flavin adenine dinucleotide binding;GO:0050664//oxidoreductase activity, acting on NAD(P)H, oxygen as acceptor	GO:0010257//NADH dehydrogenase complex assembly;GO:0019725//cellular homeostasis;GO:0030154//cell differentiation;GO:0034976//response to endoplasmic reticulum stress;GO:0043280//positive regulation of cysteine-type endopeptidase activity involved in apoptotic process;GO:0044710//single-organism metabolic process;GO:0051128//regulation of cellular component organization;GO:0070997//neuron death
NP_786978.2	31090364	35426960	29541674	105347208	112333544	137989168	32019666	118556640	1.88855	2.90765e-08	7.97611e-07	ANXA1	annexin A1 [Bos taurus]	-	-	-	-	GO:0005886//plasma membrane;GO:0005924//cell-substrate adherens junction;GO:0031988//membrane-bounded vesicle;GO:0042995//cell projection;GO:0043231//intracellular membrane-bounded organelle;GO:0044421//extracellular region part;GO:0044444//cytoplasmic part	GO:0004859//phospholipase inhibitor activity;GO:0005515//protein binding;GO:0005543//phospholipid binding;GO:0046872//metal ion binding	GO:0001776//leukocyte homeostasis;GO:0002684//positive regulation of immune system process;GO:0006464//cellular protein modification process;GO:0006816//calcium ion transport;GO:0008283//cell proliferation;GO:0009892//negative regulation of metabolic process;GO:0009913//epidermal cell differentiation;GO:0010638//positive regulation of organelle organization;GO:0030217//T cell differentiation;GO:0…
NP_777235.1	2.08784e+06	1.89054e+06	1.86439e+06	5.33941e+06	2909841	7541996	1.94759e+06	5.26375e+06	1.4344	1.26364e-06	2.11737e-05	ATP6V1E1	V-type proton ATPase subunit E 1, partial [Bos mutus]	Metabolism;Human Diseases;Environmental Information Processing;Cellular Processes;Metabolism;Human Diseases;Organismal Systems;Human Diseases;Human Diseases;Organismal Systems	Global and overview maps;Infectious diseases;Signal transduction;Transport and catabolism;Energy metabolism;Infectious diseases;Nervous system;Immune diseases;Infectious diseases;Excretory system	ko01100//Metabolic pathways;ko05165//Human papillomavirus infection;ko04150//mTOR signaling pathway;ko04145//Phagosome;ko00190//Oxidative phosphorylation;ko05120//Epithelial cell signaling in Helicobacter pylori infection;ko04721//Synaptic vesicle cycle;ko05323//Rheumatoid arthritis;ko05110//Vibrio cholerae infection;ko04966//Collecting duct acid secretion	K02150;K02150;K02150;K02150;K02150;K02150;K02150;K02150;K02150;K02150	GO:0005774//vacuolar membrane;GO:0005886//plasma membrane;GO:0016469//proton-transporting two-sector ATPase complex;GO:0031988//membrane-bounded vesicle;GO:0042995//cell projection	GO:0015078//hydrogen ion transmembrane transporter activity;GO:0015662//ATPase activity, coupled to transmembrane movement of ions, phosphorylative mechanism;GO:0019899//enzyme binding	GO:0015988//energy coupled proton transmembrane transport, against electrochemical gradient
NP_776926.1	2.05207e+06	5899319	3.9102e+06	111488	630428	54520.5	3.95386e+06	265479	-3.89659	2.62843e-05	0.000287225	ALOX15	arachidonate 15-lipoxygenase [Bos taurus]	Metabolism;Cellular Processes;Cellular Processes;Organismal Systems;Metabolism;Metabolism	Global and overview maps;Cell growth and death;Cell growth and death;Nervous system;Lipid metabolism;Lipid metabolism	ko01100//Metabolic pathways;ko04217//Necroptosis;ko04216//Ferroptosis;ko04726//Serotonergic synapse;ko00590//Arachidonic acid metabolism;ko00591//Linoleic acid metabolism	K00460;K00460;K00460;K00460;K00460;K00460	GO:0019897//extrinsic component of plasma membrane;GO:0031988//membrane-bounded vesicle;GO:0043232//intracellular non-membrane-bounded organelle;GO:0044444//cytoplasmic part	GO:0016702//oxidoreductase activity, acting on single donors with incorporation of molecular oxygen, incorporation of two atoms of oxygen;GO:0046914//transition metal ion binding;GO:1902936//phosphatidylinositol bisphosphate binding	GO:0001558//regulation of cell growth;GO:0002819//regulation of adaptive immune response;GO:0010544//negative regulation of platelet activation;GO:0010810//regulation of cell-substrate adhesion;GO:0030334//regulation of cell migration;GO:0030833//regulation of actin filament polymerization;GO:0031214//biomineral tissue development;GO:0033554//cellular response to stress;GO:0033561//regulation of …
NP_001014405.1	142970	175974	158452	1157405	463361	1.52821e+06	159132	1.04966e+06	2.72162	4.69874e-05	0.000468016	KCNAB2	voltage-gated potassium channel subunit beta-2 isoform 1 [Bos taurus]	-	-	-	-	GO:0015630//microtubule cytoskeleton;GO:0019897//extrinsic component of plasma membrane;GO:0033267//axon part;GO:0034705//potassium channel complex;GO:0044444//cytoplasmic part	GO:0005267//potassium channel activity;GO:0016247//channel regulator activity;GO:0016616//oxidoreductase activity, acting on the CH-OH group of donors, NAD or NADP as acceptor	GO:0007267//cell-cell signaling;GO:0030097//hemopoiesis;GO:0034220//ion transmembrane transport;GO:0034394//protein localization to cell surface;GO:0043266//regulation of potassium ion transport;GO:0051259//protein oligomerization;GO:0055114//oxidation-reduction process
NP_001193452.1	440022	474977	314841	1.47263e+06	768573	1.50201e+06	409947	1.24774e+06	1.60581	7.06593e-05	0.000655967	PTPRC	receptor-type tyrosine-protein phosphatase C precursor [Bos taurus]	Organismal Systems;Organismal Systems;Environmental Information Processing;Human Diseases	Immune system;Immune system;Signaling molecules and interaction;Immune diseases	ko04660//T cell receptor signaling pathway;ko04666//Fc gamma R-mediated phagocytosis;ko04514//Cell adhesion molecules (CAMs);ko05340//Primary immunodeficiency	K06478;K06478;K06478;K06478	GO:0005924//cell-substrate adherens junction;GO:0031988//membrane-bounded vesicle;GO:0044459//plasma membrane part	GO:0004721//phosphoprotein phosphatase activity;GO:0005539//glycosaminoglycan binding;GO:0019900//kinase binding;GO:0043168//anion binding	GO:0001911//negative regulation of leukocyte mediated cytotoxicity;GO:0001912//positive regulation of leukocyte mediated cytotoxicity;GO:0001933//negative regulation of protein phosphorylation;GO:0001959//regulation of cytokine-mediated signaling pathway;GO:0002456//T cell mediated immunity;GO:0006470//protein dephosphorylation;GO:0007162//negative regulation of cell adhesion;GO:0009888//tissue d…
NP_001039334.1	1.30431e+06	1439200	1.57837e+06	3.60625e+06	2313548	3.64387e+06	1.44063e+06	3.18789e+06	1.1459	0.000129128	0.00110156	ATP6V1F	V-type proton ATPase subunit F [Bos taurus]	Metabolism;Human Diseases;Environmental Information Processing;Cellular Processes;Metabolism;Human Diseases;Organismal Systems;Human Diseases;Human Diseases;Organismal Systems	Global and overview maps;Infectious diseases;Signal transduction;Transport and catabolism;Energy metabolism;Infectious diseases;Nervous system;Immune diseases;Infectious diseases;Excretory system	ko01100//Metabolic pathways;ko05165//Human papillomavirus infection;ko04150//mTOR signaling pathway;ko04145//Phagosome;ko00190//Oxidative phosphorylation;ko05120//Epithelial cell signaling in Helicobacter pylori infection;ko04721//Synaptic vesicle cycle;ko05323//Rheumatoid arthritis;ko05110//Vibrio cholerae infection;ko04966//Collecting duct acid secretion	K02151;K02151;K02151;K02151;K02151;K02151;K02151;K02151;K02151;K02151	GO:0031988//membrane-bounded vesicle;GO:0033176//proton-transporting V-type ATPase complex	GO:0015078//hydrogen ion transmembrane transporter activity;GO:0042626//ATPase activity, coupled to transmembrane movement of substances	GO:0015988//energy coupled proton transmembrane transport, against electrochemical gradient
NP_001040025.1	5.3751e+06	11374539	7326261	1.10552e+06	4.01697e+06	510337	8.0253e+06	1.87761e+06	-2.09566	0.000206613	0.00161192	Gstm5	glutathione S-transferase Mu 3 [Bos taurus]	Human Diseases;Human Diseases;Human Diseases;Human Diseases;Organismal Systems;Human Diseases;Metabolism;Human Diseases;Metabolism;Metabolism;Metabolism	Cancers;Cancers;Cancers;Cardiovascular diseases;Aging;Drug resistance;Xenobiotics biodegradation and metabolism;Cancers;Metabolism of other amino acids;Xenobiotics biodegradation and metabolism;Xenobiotics biodegradation and metabolism	ko05200//Pathways in cancer;ko05225//Hepatocellular carcinoma;ko05215//Prostate cancer;ko05418//Fluid shear stress and atherosclerosis;ko04212//Longevity regulating pathway - worm;ko01524//Platinum drug resistance;ko00983//Drug metabolism - other enzymes;ko05204//Chemical carcinogenesis;ko00480//Glutathione metabolism;ko00980//Metabolism of xenobiotics by cytochrome P450;ko00982//Drug metabolism …	K00799;K00799;K00799;K00799;K00799;K00799;K00799;K00799;K00799;K00799;K00799	GO:0031988//membrane-bounded vesicle;GO:0043231//intracellular membrane-bounded organelle;GO:0044441//ciliary part	GO:0003824//catalytic activity;GO:0043168//anion binding;GO:0046983//protein dimerization activity	GO:0006790//sulfur compound metabolic process;GO:0006805//xenobiotic metabolic process;GO:0034641//cellular nitrogen compound metabolic process;GO:0048545//response to steroid hormone
NP_777086.1	2803069	4.56834e+06	4.5946e+06	677389	310522	122997	3988669	370303	-3.42913	0.00112652	0.00655577	SLC34A2	sodium-dependent phosphate transport protein 2B [Bos taurus]	Organismal Systems;Organismal Systems	Endocrine system;Digestive system	ko04928//Parathyroid hormone synthesis, secretion and action;ko04978//Mineral absorption	K14683;K14683	GO:0005886//plasma membrane;GO:0031224//intrinsic component of membrane;GO:0042995//cell projection;GO:0043226//organelle	GO:0015081//sodium ion transmembrane transporter activity;GO:0015114//phosphate ion transmembrane transporter activity;GO:0015291//secondary active transmembrane transporter activity;GO:0031420//alkali metal ion binding;GO:0043168//anion binding	GO:0006814//sodium ion transport;GO:0006817//phosphate ion transport;GO:0048545//response to steroid hormone;GO:0072501//cellular divalent inorganic anion homeostasis
NP_787000.1	411792	311114	205331	656122	570851	957486	309412	728153	1.23471	0.00115677	0.00670315	ATP6AP1	V-type proton ATPase subunit S1 precursor [Bos taurus]	Metabolism;Human Diseases;Human Diseases;Cellular Processes;Human Diseases;Cellular Processes;Metabolism;Human Diseases;Human Diseases;Human Diseases	Global and overview maps;Infectious diseases;Infectious diseases;Transport and catabolism;Infectious diseases;Transport and catabolism;Energy metabolism;Infectious diseases;Immune diseases;Infectious diseases	ko01100//Metabolic pathways;ko05165//Human papillomavirus infection;ko05152//Tuberculosis;ko04145//Phagosome;ko05161//Hepatitis B;ko04142//Lysosome;ko00190//Oxidative phosphorylation;ko05120//Epithelial cell signaling in Helicobacter pylori infection;ko05323//Rheumatoid arthritis;ko05110//Vibrio cholerae infection	K03662;K03662;K03662;K03662;K03662;K03662;K03662;K03662;K03662;K03662	GO:0031090//organelle membrane;GO:0031224//intrinsic component of membrane;GO:0031988//membrane-bounded vesicle;GO:0033176//proton-transporting V-type ATPase complex;GO:0043231//intracellular membrane-bounded organelle	GO:0015078//hydrogen ion transmembrane transporter activity;GO:0017016//Ras GTPase binding;GO:0019829//cation-transporting ATPase activity;GO:0036094//small molecule binding	GO:0006885//regulation of pH;GO:0010720//positive regulation of cell development;GO:0015988//energy coupled proton transmembrane transport, against electrochemical gradient;GO:0017157//regulation of exocytosis;GO:0032846//positive regulation of homeostatic process;GO:0043410//positive regulation of MAPK cascade
NP_788849.1	284453	386219	335916	1.65884e+06	2370846	2156718	335529	2.06214e+06	2.61963	0.00191204	0.0100991	ATP6V1C1	V-type proton ATPase subunit C 1 [Bos taurus]	Metabolism;Human Diseases;Environmental Information Processing;Cellular Processes;Metabolism;Human Diseases;Organismal Systems;Human Diseases;Human Diseases;Organismal Systems	Global and overview maps;Infectious diseases;Signal transduction;Transport and catabolism;Energy metabolism;Infectious diseases;Nervous system;Immune diseases;Infectious diseases;Excretory system	ko01100//Metabolic pathways;ko05165//Human papillomavirus infection;ko04150//mTOR signaling pathway;ko04145//Phagosome;ko00190//Oxidative phosphorylation;ko05120//Epithelial cell signaling in Helicobacter pylori infection;ko04721//Synaptic vesicle cycle;ko05323//Rheumatoid arthritis;ko05110//Vibrio cholerae infection;ko04966//Collecting duct acid secretion	K02148;K02148;K02148;K02148;K02148;K02148;K02148;K02148;K02148;K02148	GO:0031988//membrane-bounded vesicle;GO:0033176//proton-transporting V-type ATPase complex	GO:0015077//monovalent inorganic cation transmembrane transporter activity;GO:0015662//ATPase activity, coupled to transmembrane movement of ions, phosphorylative mechanism	GO:0015988//energy coupled proton transmembrane transport, against electrochemical gradient
NP_777258.1	474291	552493	670742	363757	235354	255369	565842	284827	-0.990316	0.00192836	0.0101691	SLC9A1	sodium/hydrogen exchanger 1 [Bos taurus]	Cellular Processes;Human Diseases;Environmental Information Processing;Organismal Systems;Organismal Systems;Environmental Information Processing;Organismal Systems;Organismal Systems;Organismal Systems;Organismal Systems;Organismal Systems	Cell motility;Cancers;Signal transduction;Endocrine system;Circulatory system;Signal transduction;Digestive system;Digestive system;Digestive system;Digestive system;Circulatory system	ko04810//Regulation of actin cytoskeleton;ko05205//Proteoglycans in cancer;ko04024//cAMP signaling pathway;ko04919//Thyroid hormone signaling pathway;ko04261//Adrenergic signaling in cardiomyocytes;ko04371//Apelin signaling pathway;ko04970//Salivary secretion;ko04972//Pancreatic secretion;ko04976//Bile secretion;ko04971//Gastric acid secretion;ko04260//Cardiac muscle contraction	K05742;K05742;K05742;K05742;K05742;K05742;K05742;K05742;K05742;K05742;K05742	GO:0005886//plasma membrane;GO:0005924//cell-substrate adherens junction;GO:0031090//organelle membrane;GO:0031224//intrinsic component of membrane;GO:0031988//membrane-bounded vesicle;GO:0043231//intracellular membrane-bounded organelle	GO:0005451//monovalent cation:proton antiporter activity;GO:0005515//protein binding	GO:0006461//protein complex assembly;GO:0010447//response to acidic pH;GO:0015992//proton transport;GO:0030641//regulation of cellular pH;GO:0035051//cardiocyte differentiation;GO:0035725//sodium ion transmembrane transport
XP_015327629.1	13983795	5433416	8602406	2703327	11803768	1.66617e+06	9.33987e+06	5.39109e+06	-0.792826	0.00784648	0.0310347	ADIPOQ	PREDICTED: adiponectin isoform X2 [Bos taurus]	Environmental Information Processing;Human Diseases;Organismal Systems;Organismal Systems;Organismal Systems;Human Diseases	Signal transduction;Endocrine and metabolic diseases;Endocrine system;Aging;Endocrine system;Endocrine and metabolic diseases	ko04152//AMPK signaling pathway;ko04932//Non-alcoholic fatty liver disease (NAFLD);ko04920//Adipocytokine signaling pathway;ko04211//Longevity regulating pathway - mammal;ko03320//PPAR signaling pathway;ko04930//Type II diabetes mellitus	K07296;K07296;K07296;K07296;K07296;K07296	GO:0031988//membrane-bounded vesicle;GO:0043231//intracellular membrane-bounded organelle;GO:0044421//extracellular region part;GO:0044444//cytoplasmic part	GO:0005102//receptor binding;GO:0031406//carboxylic acid binding;GO:0046983//protein dimerization activity	GO:0001933//negative regulation of protein phosphorylation;GO:0001960//negative regulation of cytokine-mediated signaling pathway;GO:0002762//negative regulation of myeloid leukocyte differentiation;GO:0006111//regulation of gluconeogenesis;GO:0006355//regulation of transcription, DNA-templated;GO:0006979//response to oxidative stress;GO:0007009//plasma membrane organization;GO:0008217//regulatio…
XP_005215461.1	736201	884617	1072282	1.98927e+06	995395	3.62874e+06	897700	2.20447e+06	1.29613	0.0114018	0.0413686	ATP6V1H	PREDICTED: V-type proton ATPase subunit H isoform X3 [Bos taurus]	Metabolism;Human Diseases;Human Diseases;Environmental Information Processing;Cellular Processes;Cellular Processes;Metabolism;Human Diseases;Organismal Systems;Human Diseases;Human Diseases	Global and overview maps;Infectious diseases;Infectious diseases;Signal transduction;Transport and catabolism;Transport and catabolism;Energy metabolism;Infectious diseases;Nervous system;Immune diseases;Infectious diseases	ko01100//Metabolic pathways;ko05165//Human papillomavirus infection;ko05152//Tuberculosis;ko04150//mTOR signaling pathway;ko04145//Phagosome;ko04142//Lysosome;ko00190//Oxidative phosphorylation;ko05120//Epithelial cell signaling in Helicobacter pylori infection;ko04721//Synaptic vesicle cycle;ko05323//Rheumatoid arthritis;ko05110//Vibrio cholerae infection	K02144;K02144;K02144;K02144;K02144;K02144;K02144;K02144;K02144;K02144;K02144	GO:0005774//vacuolar membrane;GO:0031988//membrane-bounded vesicle;GO:0033180//proton-transporting V-type ATPase, V1 domain	GO:0015078//hydrogen ion transmembrane transporter activity	GO:0015988//energy coupled proton transmembrane transport, against electrochemical gradient;GO:0016192//vesicle-mediated transport
XP_003586620.1	221900	202907	216456	439151	482431	487001	213754	469528	1.13526	0.012531	0.0446093	NEDD4	PREDICTED: E3 ubiquitin-protein ligase NEDD4 isoform X2 [Bos taurus]	Cellular Processes;Human Diseases;Cellular Processes;Genetic Information Processing	Transport and catabolism;Infectious diseases;Cellular community - eukaryotes;Folding, sorting and degradation	ko04144//Endocytosis;ko05169//Epstein-Barr virus infection;ko04530//Tight junction;ko04120//Ubiquitin mediated proteolysis	K10591;K10591;K10591;K10591	GO:0016020//membrane;GO:0031988//membrane-bounded vesicle;GO:0032991//macromolecular complex;GO:0043231//intracellular membrane-bounded organelle;GO:0044444//cytoplasmic part	GO:0008200//ion channel inhibitor activity;GO:0016597//amino acid binding;GO:0019787//ubiquitin-like protein transferase activity;GO:0019899//enzyme binding;GO:0031690//adrenergic receptor binding;GO:0032182//ubiquitin-like protein binding;GO:0045309//protein phosphorylated amino acid binding	GO:0000122//negative regulation of transcription from RNA polymerase II promoter;GO:0001568//blood vessel development;GO:0002028//regulation of sodium ion transport;GO:0006511//ubiquitin-dependent protein catabolic process;GO:0006623//protein targeting to vacuole;GO:0006898//receptor-mediated endocytosis;GO:0006955//immune response;GO:0009411//response to UV;GO:0009896//positive regulation of cat…
NP_788844.2	6237099	4.91251e+06	5.32079e+06	18548386	12834340	26437592	5.49013e+06	1.92734e+07	1.8117	0.0141408	0.0491568	ATP6V1B2	V-type proton ATPase subunit B, brain isoform isoform 2 [Bos taurus]	Metabolism;Human Diseases;Environmental Information Processing;Cellular Processes;Metabolism;Human Diseases;Organismal Systems;Human Diseases;Human Diseases;Organismal Systems	Global and overview maps;Infectious diseases;Signal transduction;Transport and catabolism;Energy metabolism;Infectious diseases;Nervous system;Immune diseases;Infectious diseases;Excretory system	ko01100//Metabolic pathways;ko05165//Human papillomavirus infection;ko04150//mTOR signaling pathway;ko04145//Phagosome;ko00190//Oxidative phosphorylation;ko05120//Epithelial cell signaling in Helicobacter pylori infection;ko04721//Synaptic vesicle cycle;ko05323//Rheumatoid arthritis;ko05110//Vibrio cholerae infection;ko04966//Collecting duct acid secretion	K02147;K02147;K02147;K02147;K02147;K02147;K02147;K02147;K02147;K02147	GO:0005774//vacuolar membrane;GO:0031224//intrinsic component of membrane;GO:0031252//cell leading edge;GO:0033176//proton-transporting V-type ATPase complex;GO:0042995//cell projection;GO:0048770//pigment granule	GO:0003824//catalytic activity;GO:0015078//hydrogen ion transmembrane transporter activity;GO:0032550//purine ribonucleoside binding	GO:0006996//organelle organization;GO:0007169//transmembrane receptor protein tyrosine kinase signaling pathway;GO:0009150//purine ribonucleotide metabolic process;GO:0015031//protein transport;GO:0015988//energy coupled proton transmembrane transport, against electrochemical gradient;GO:0044403//symbiosis, encompassing mutualism through parasitism;GO:0046916//cellular transition metal ion homeos…
