# Supplementary material for: SLC34A2 Targets in Calcium/Phosphorus Homeostasis of Mammary Gland and Involvement in Development of Clinical Mastitis in Dairy Cows
Source: Animals (Basel). 2024 Apr 24;14(9):1275. doi: 10.3390/ani14091275 (PMC11083581; doi:10.3390/ani14091275)
Supplement: Supplementary file 1 [file animals-14-01275-s001.zip › Table S2 (Pathway DEPs RAW Data ).xlsx]

## Sheet: KEGG Pathway
KEGG_A_class	KEGG_B_class	Pathway	Control-vs-mastitis (2079)	All (9291)	Pvalue	Qvalue	Pathway ID	Proteins	K_IDs
Organismal Systems	Digestive system	Mineral absorption	14	55	0.340236	0.723	ko04978	NP_001014912.1(HMOX1);NP_001030259.2(HMOX2);NP_001192822.1(SLC30A1);NP_776487.1(FTH1);NP_777086.1(SLC34A2);NP_777217.1(FTL);XP_003587783.2(FTL);XP_005206101.1(ATP2B1);XP_005207803.1(SLC34A2);XP_010803067.1(ATP2B1);XP_024840534.1(HMOX2);XP_024847146.1(ATP2B1);XP_024847147.1(ATP2B1);XP_024847148.1(ATP2B1)	K00510+K21418+K14688+K00522+K14683+K13625+K13625+K05850+K14683+K05850+K21418+K05850+K05850+K05850
Organismal Systems	Endocrine system	Parathyroid hormone synthesis, secretion and action	20	151	0.99851	1	ko04928	NP_001071495.1(SP1);NP_001179352.1(PLCB3);NP_001192206.1(ARRB2);NP_777012.1(PRKCB);NP_777086.1(SLC34A2);NP_786987.1(MAPK1);XP_005207803.1(SLC34A2);XP_005219451.1(ARHGEF1);XP_005219452.1(ARHGEF1);XP_005220238.1(ARRB2);XP_010813417.1(ARHGEF1);XP_010813422.2(ARHGEF1);XP_024834880.1(ARHGEF1);XP_024834883.1(ARHGEF1);XP_024834884.1(ARHGEF1);XP_024834885.1(ARHGEF1);XP_024834886.1(ARHGEF1);XP_024845691.1…	K04684+K05858+K04439+K19662+K14683+K04371+K14683+K12330+K12330+K04439+K12330+K12330+K12330+K12330+K12330+K12330+K12330+K12331+K12331+K04684

## Sheet: DEPs Screen
Pathway	Mineral absorption	Parathyroid hormone synthesis, secretion and action	Pathway Merge
DEPs Number	14	20
Delete Duplicates	7	8	14
	ATP2B1	ARHGEF1	ARHGEF1
	FTH1	ARHGEF11	ARHGEF11
	FTL	ARRB2	ARRB2
	HMOX1	MAPK1	ATP2B1
	HMOX2	PLCB3	FTH1
	SLC30A1	PRKCB	FTL
	SLC34A2	SLC34A2	HMOX1
		SP1	HMOX2
			MAPK1
			PLCB3
			PRKCB
			SLC30A1
			SLC34A2
			SP1

## Sheet: 7+8 DEPs Data
Mineral absorption
id	Control1	Control2	Control3	mastitis1	mastitis2	mastitis3	Control_mean	mastitis_mean	log2(fc)	PValue	FDR	Symbol	Description	KEGG_A_class	KEGG_B_class	Pathway	K_ID	GO Component	GO Function	GO Process
XP_005206101.1	872162	984381	854903	1.42788e+06	1.27697e+06	2.47555e+06	903815	1.7268e+06	0.934	7.67633e-06	0.000101996	ATP2B1	PREDICTED: plasma membrane calcium-transporting ATPase 1 isoform X1 [Bos taurus]	Environmental Information Processing;Environmental Information Processing;Environmental Information Processing;Organismal Systems;Organismal Systems;Organismal Systems;Organismal Systems;Organismal Systems;Organismal Systems	Signal transduction;Signal transduction;Signal transduction;Circulatory system;Digestive system;Endocrine system;Digestive system;Excretory system;Digestive system	ko04024//cAMP signaling pathway;ko04022//cGMP - PKG signaling pathway;ko04020//Calcium signaling pathway;ko04261//Adrenergic signaling in cardiomyocytes;ko04970//Salivary secretion;ko04925//Aldosterone synthesis and secretion;ko04972//Pancreatic secretion;ko04961//Endocrine and other factor-regulated calcium reabsorption;ko04978//Mineral absorption	K05850;K05850;K05850;K05850;K05850;K05850;K05850;K05850;K05850	GO:0031224//intrinsic component of membrane;GO:0031988//membrane-bounded vesicle	GO:0019829//cation-transporting ATPase activity;GO:0032550//purine ribonucleoside binding;GO:0043169//cation binding	GO:0006816//calcium ion transport
NP_776487.1	1.86983e+06	335384	490335	6575705	3.92125e+06	5.7906e+06	898515	5.42918e+06	2.59512	0.00768716	0.0305109	FTH1	ferritin heavy chain [Bos taurus]	Cellular Processes;Cellular Processes;Organismal Systems	Cell growth and death;Cell growth and death;Digestive system	ko04217//Necroptosis;ko04216//Ferroptosis;ko04978//Mineral absorption	K00522;K00522;K00522	GO:0031988//membrane-bounded vesicle;GO:0043231//intracellular membrane-bounded organelle	GO:0005506//iron ion binding;GO:0016724//oxidoreductase activity, oxidizing metal ions, oxygen as acceptor	GO:0000041//transition metal ion transport;GO:0002376//immune system process;GO:0008285//negative regulation of cell proliferation;GO:0044710//single-organism metabolic process;GO:0046916//cellular transition metal ion homeostasis;GO:0051651//maintenance of location in cell
NP_777217.1	740441	106192	59508.6	1.12291e+06	683983	541059	302047	782649	1.37359	0.000632616	0.00406391	FTL	ferritin light chain [Bos taurus]	Cellular Processes;Cellular Processes;Organismal Systems	Cell growth and death;Cell growth and death;Digestive system	ko04217//Necroptosis;ko04216//Ferroptosis;ko04978//Mineral absorption	K13625;K13625;K13625	GO:0031988//membrane-bounded vesicle;GO:0044424//intracellular part	GO:0005506//iron ion binding;GO:0005515//protein binding	GO:0000041//transition metal ion transport;GO:0046916//cellular transition metal ion homeostasis
NP_001014912.1	254541	84506.4	154492	1890813	834279	2.02944e+06	164513	1.58484e+06	3.26807	4.77875e-09	1.66717e-07	HMOX1	heme oxygenase 1 [Bos taurus]	Metabolism;Human Diseases;Human Diseases;Human Diseases;Environmental Information Processing;Human Diseases;Cellular Processes;Organismal Systems;Metabolism	Global and overview maps;Cancers;Cancers;Cancers;Signal transduction;Cardiovascular diseases;Cell growth and death;Digestive system;Metabolism of cofactors and vitamins	ko01100//Metabolic pathways;ko05200//Pathways in cancer;ko05225//Hepatocellular carcinoma;ko05206//MicroRNAs in cancer;ko04066//HIF-1 signaling pathway;ko05418//Fluid shear stress and atherosclerosis;ko04216//Ferroptosis;ko04978//Mineral absorption;ko00860//Porphyrin and chlorophyll metabolism	K00510;K00510;K00510;K00510;K00510;K00510;K00510;K00510;K00510	GO:0031090//organelle membrane;GO:0043231//intracellular membrane-bounded organelle;GO:0044444//cytoplasmic part	GO:0016705//oxidoreductase activity, acting on paired donors, with incorporation or reduction of molecular oxygen;GO:0043169//cation binding;GO:0046906//tetrapyrrole binding;GO:0046983//protein dimerization activity;GO:0060089//molecular transducer activity	GO:0001666//response to hypoxia;GO:0002262//myeloid cell homeostasis;GO:0006357//regulation of transcription from RNA polymerase II promoter;GO:0006787//porphyrin-containing compound catabolic process;GO:0008284//positive regulation of cell proliferation;GO:0008285//negative regulation of cell proliferation;GO:0014070//response to organic cyclic compound;GO:0043122//regulation of I-kappaB kinase/…
NP_001030259.2	339277	216715	222123	764742	613226	881508	259372	753159	1.53793	9.56761e-08	2.29185e-06	HMOX2	heme oxygenase 2 [Bos taurus]	Metabolism;Organismal Systems;Metabolism	Global and overview maps;Digestive system;Metabolism of cofactors and vitamins	ko01100//Metabolic pathways;ko04978//Mineral absorption;ko00860//Porphyrin and chlorophyll metabolism	K21418;K21418;K21418	GO:0016020//membrane	GO:0016705//oxidoreductase activity, acting on paired donors, with incorporation or reduction of molecular oxygen;GO:0043169//cation binding	GO:0055114//oxidation-reduction process
NP_001192822.1	91666.5	123755	128849	386719	230635	579798	114757	399051	1.79799	0.00845041	0.0329256	SLC30A1	zinc transporter 1 [Bos taurus]	Organismal Systems	Digestive system	ko04978//Mineral absorption	K14688	GO:0031090//organelle membrane;GO:0031224//intrinsic component of membrane;GO:0043231//intracellular membrane-bounded organelle	GO:0005246//calcium channel regulator activity;GO:0015075//ion transmembrane transporter activity	GO:0006875//cellular metal ion homeostasis;GO:0034766//negative regulation of ion transmembrane transport;GO:0071581//regulation of zinc ion transmembrane import;GO:0072503//cellular divalent inorganic cation homeostasis
NP_777086.1	2803069	4.56834e+06	4.5946e+06	677389	310522	122997	3988669	370303	-3.42913	0.00112652	0.00655577	SLC34A2	sodium-dependent phosphate transport protein 2B [Bos taurus]	Organismal Systems;Organismal Systems	Endocrine system;Digestive system	ko04928//Parathyroid hormone synthesis, secretion and action;ko04978//Mineral absorption	K14683;K14683	GO:0005886//plasma membrane;GO:0031224//intrinsic component of membrane;GO:0042995//cell projection;GO:0043226//organelle	GO:0015081//sodium ion transmembrane transporter activity;GO:0015114//phosphate ion transmembrane transporter activity;GO:0015291//secondary active transmembrane transporter activity;GO:0031420//alkali metal ion binding;GO:0043168//anion binding	GO:0006814//sodium ion transport;GO:0006817//phosphate ion transport;GO:0048545//response to steroid hormone;GO:0072501//cellular divalent inorganic anion homeostasis
Parathyroid hormone synthesis, secretion and action
id	Control1	Control2	Control3	mastitis1	mastitis2	mastitis3	Control_mean	mastitis_mean	log2(fc)	PValue	FDR	Symbol	Description	KEGG_A_class	KEGG_B_class	Pathway	K_ID	GO Component	GO Function	GO Process
XP_005219451.1	590603	542251	600795	1174009	673662	1.6224e+06	577883	1.15669e+06	1.00115	5.63613e-05	0.000543096	ARHGEF1	PREDICTED: rho guanine nucleotide exchange factor 1 isoform X1 [Bos taurus]	Human Diseases;Cellular Processes;Human Diseases;Human Diseases;Organismal Systems;Organismal Systems;Organismal Systems	Cancers;Cell motility;Cancers;Infectious diseases;Immune system;Circulatory system;Endocrine system	ko05200//Pathways in cancer;ko04810//Regulation of actin cytoskeleton;ko05205//Proteoglycans in cancer;ko05163//Human cytomegalovirus infection;ko04611//Platelet activation;ko04270//Vascular smooth muscle contraction;ko04928//Parathyroid hormone synthesis, secretion and action	K12330;K12330;K12330;K12330;K12330;K12330;K12330	GO:0016020//membrane;GO:0044424//intracellular part	GO:0003723//RNA binding	GO:0043087//regulation of GTPase activity;GO:0045744//negative regulation of G-protein coupled receptor protein signaling pathway
XP_024845691.1	260044	120692	90895.8	389489	203477	320787	157211	304584	0.954142	5.77981e-06	8.00816e-05	ARHGEF11	PREDICTED: rho guanine nucleotide exchange factor 11 isoform X1 [Bos indicus]	Human Diseases;Human Diseases;Organismal Systems;Organismal Systems	Cancers;Infectious diseases;Circulatory system;Endocrine system	ko05200//Pathways in cancer;ko05163//Human cytomegalovirus infection;ko04270//Vascular smooth muscle contraction;ko04928//Parathyroid hormone synthesis, secretion and action	K12331;K12331;K12331;K12331	GO:0044424//intracellular part	GO:0005088//Ras guanyl-nucleotide exchange factor activity	GO:0006355//regulation of transcription, DNA-templated;GO:0043087//regulation of GTPase activity;GO:0045744//negative regulation of G-protein coupled receptor protein signaling pathway
NP_001192206.1	201222	255458	192912	839086	691926	839530	216531	790181	1.86761	1.62894e-06	2.63849e-05	ARRB2	beta-arrestin-2 [Bos taurus]	Cellular Processes;Environmental Information Processing;Organismal Systems;Organismal Systems;Organismal Systems;Organismal Systems;Human Diseases;Organismal Systems;Environmental Information Processing	Transport and catabolism;Signal transduction;Immune system;Endocrine system;Nervous system;Endocrine system;Substance dependence;Sensory system;Signal transduction	ko04144//Endocytosis;ko04010//MAPK signaling pathway;ko04062//Chemokine signaling pathway;ko04926//Relaxin signaling pathway;ko04728//Dopaminergic synapse;ko04928//Parathyroid hormone synthesis, secretion and action;ko05032//Morphine addiction;ko04740//Olfactory transduction;ko04340//Hedgehog signaling pathway	K04439;K04439;K04439;K04439;K04439;K04439;K04439;K04439;K04439	GO:0016023//cytoplasmic, membrane-bounded vesicle;GO:0044425//membrane part	GO:0001664//G-protein coupled receptor binding;GO:0019901//protein kinase binding;GO:0044389//ubiquitin-like protein ligase binding	GO:0001818//negative regulation of cytokine production;GO:0001911//negative regulation of leukocyte mediated cytotoxicity;GO:0002029//desensitization of G-protein coupled receptor protein signaling pathway;GO:0002090//regulation of receptor internalization;GO:0006511//ubiquitin-dependent protein catabolic process;GO:0006935//chemotaxis;GO:0007178//transmembrane receptor protein serine/threonine k…
NP_786987.1	2.29831e+06	2369012	2.34119e+06	5360582	2.81534e+06	7.29205e+06	2.33617e+06	5.15599e+06	1.1421	0.00205678	0.010755	MAPK1	mitogen-activated protein kinase 1 [Bos taurus]	Human Diseases;Human Diseases;Environmental Information Processing;Cellular Processes;Cellular Processes;Environmental Information Processing;Human Diseases;Human Diseases;Environmental Information Processing;Human Diseases;Environmental Information Processing;Human Diseases;Organismal Systems;Organismal Systems;Organismal Systems;Human Diseases;Organismal Systems;Human Diseases;Human Diseases;En…	Cancers;Infectious diseases;Signal transduction;Cell motility;Cellular community - eukaryotes;Signal transduction;Cancers;Infectious diseases;Signal transduction;Cancers;Signal transduction;Infectious diseases;Development;Immune system;Nervous system;Cancers;Immune system;Cancers;Infectious diseases;Signal transduction;Endocrine system;Transport and catabolism;Signal transduction;Signal transduct…	ko05200//Pathways in cancer;ko05165//Human papillomavirus infection;ko04151//PI3K-Akt signaling pathway;ko04810//Regulation of actin cytoskeleton;ko04510//Focal adhesion;ko04010//MAPK signaling pathway;ko05205//Proteoglycans in cancer;ko05152//Tuberculosis;ko04015//Rap1 signaling pathway;ko05203//Viral carcinogenesis;ko04014//Ras signaling pathway;ko05163//Human cytomegalovirus infection;ko04360/…	K04371;K04371;K04371;K04371;K04371;K04371;K04371;K04371;K04371;K04371;K04371;K04371;K04371;K04371;K04371;K04371;K04371;K04371;K04371;K04371;K04371;K04371;K04371;K04371;K04371;K04371;K04371;K04371;K04371;K04371;K04371;K04371;K04371;K04371;K04371;K04371;K04371;K04371;K04371;K04371;K04371;K04371;K04371;K04371;K04371;K04371;K04371;K04371;K04371;K04371;K04371;K04371;K04371;K04371;K04371;K04371;K04371;…	GO:0005768//endosome;GO:0005819//spindle;GO:0005924//cell-substrate adherens junction;GO:0031981//nuclear lumen;GO:0031988//membrane-bounded vesicle;GO:0032838//cell projection cytoplasm;GO:0032991//macromolecular complex;GO:0043005//neuron projection;GO:0044459//plasma membrane part	GO:0003676//nucleic acid binding;GO:0004702//receptor signaling protein serine/threonine kinase activity;GO:0019901//protein kinase binding;GO:0032550//purine ribonucleoside binding;GO:0045309//protein phosphorylated amino acid binding	GO:0001775//cell activation;GO:0002237//response to molecule of bacterial origin;GO:0002431//Fc receptor mediated stimulatory signaling pathway;GO:0002756//MyD88-independent toll-like receptor signaling pathway;GO:0006206//pyrimidine nucleobase metabolic process;GO:0006355//regulation of transcription, DNA-templated;GO:0006417//regulation of translation;GO:0006606//protein import into nucleus;GO:…
NP_001179352.1	3.67421e+06	1.57616e+06	1.97931e+06	2.08831e+06	4911126	6.40971e+06	2.40989e+06	4.46971e+06	0.891215	0.0044906	0.0200588	PLCB3	1-phosphatidylinositol 4,5-bisphosphate phosphodiesterase beta-3 [Bos taurus]	Metabolism;Human Diseases;Environmental Information Processing;Human Diseases;Organismal Systems;Organismal Systems;Environmental Information Processing;Organismal Systems;Environmental Information Processing;Human Diseases;Organismal Systems;Human Diseases;Environmental Information Processing;Organismal Systems;Human Diseases;Environmental Information Processing;Organismal Systems;Environmental …	Global and overview maps;Cancers;Signal transduction;Infectious diseases;Immune system;Immune system;Signal transduction;Endocrine system;Signal transduction;Neurodegenerative diseases;Endocrine system;Neurodegenerative diseases;Signal transduction;Immune system;Endocrine and metabolic diseases;Signal transduction;Endocrine system;Signal transduction;Nervous system;Circulatory system;Endocrine sy…	ko01100//Metabolic pathways;ko05200//Pathways in cancer;ko04015//Rap1 signaling pathway;ko05163//Human cytomegalovirus infection;ko04621//NOD-like receptor signaling pathway;ko04062//Chemokine signaling pathway;ko04072//Phospholipase D signaling pathway;ko04919//Thyroid hormone signaling pathway;ko04310//Wnt signaling pathway;ko05010//Alzheimer disease;ko04921//Oxytocin signaling pathway;ko05016/…	K05858;K05858;K05858;K05858;K05858;K05858;K05858;K05858;K05858;K05858;K05858;K05858;K05858;K05858;K05858;K05858;K05858;K05858;K05858;K05858;K05858;K05858;K05858;K05858;K05858;K05858;K05858;K05858;K05858;K05858;K05858;K05858;K05858;K05858;K05858;K05858;K05858;K05858;K05858;K05858;K05858;K05858;K05858;K05858;K05858;K05858;K05858;K05858;K05858;K05858;K05858;K05858;K05858;K05858	GO:0031981//nuclear lumen;GO:0032991//macromolecular complex;GO:0044444//cytoplasmic part	GO:0004629//phospholipase C activity;GO:0005515//protein binding;GO:0046872//metal ion binding;GO:0060089//molecular transducer activity	GO:0006629//lipid metabolic process;GO:0006796//phosphate-containing compound metabolic process;GO:0007165//signal transduction;GO:0007267//cell-cell signaling
NP_777012.1	725904	723361	924037	2.60902e+06	527615	3.31649e+06	791101	2.15104e+06	1.4431	4.28255e-07	8.44469e-06	PRKCB	protein kinase C beta type [Bos taurus]	Human Diseases;Cellular Processes;Environmental Information Processing;Human Diseases;Environmental Information Processing;Environmental Information Processing;Human Diseases;Human Diseases;Organismal Systems;Human Diseases;Environmental Information Processing;Organismal Systems;Human Diseases;Environmental Information Processing;Organismal Systems;Human Diseases;Organismal Systems;Environmental …	Cancers;Cellular community - eukaryotes;Signal transduction;Cancers;Signal transduction;Signal transduction;Infectious diseases;Cancers;Immune system;Cancers;Signal transduction;Endocrine system;Infectious diseases;Signal transduction;Endocrine system;Infectious diseases;Immune system;Signal transduction;Signal transduction;Immune system;Signal transduction;Nervous system;Signal transduction;Immu…	ko05200//Pathways in cancer;ko04510//Focal adhesion;ko04010//MAPK signaling pathway;ko05205//Proteoglycans in cancer;ko04015//Rap1 signaling pathway;ko04014//Ras signaling pathway;ko05163//Human cytomegalovirus infection;ko05225//Hepatocellular carcinoma;ko04062//Chemokine signaling pathway;ko05206//MicroRNAs in cancer;ko04150//mTOR signaling pathway;ko04919//Thyroid hormone signaling pathway;ko0…	K19662;K19662;K19662;K19662;K19662;K19662;K19662;K19662;K19662;K19662;K19662;K19662;K19662;K19662;K19662;K19662;K19662;K19662;K19662;K19662;K19662;K19662;K19662;K19662;K19662;K19662;K19662;K19662;K19662;K19662;K19662;K19662;K19662;K19662;K19662;K19662;K19662;K19662;K19662;K19662;K19662;K19662;K19662;K19662;K19662;K19662;K19662;K19662;K19662;K19662;K19662;K19662;K19662;K19662;K19662;K19662;K19662;…	GO:0005815//microtubule organizing center;GO:0005903//brush border;GO:0016020//membrane;GO:0031988//membrane-bounded vesicle;GO:0043231//intracellular membrane-bounded organelle;GO:0044444//cytoplasmic part	GO:0003713//transcription coactivator activity;GO:0016247//channel regulator activity;GO:0019901//protein kinase binding;GO:0032550//purine ribonucleoside binding;GO:0035184//histone threonine kinase activity;GO:0035258//steroid hormone receptor binding;GO:0046914//transition metal ion binding	GO:0006875//cellular metal ion homeostasis;GO:0006950//response to stress;GO:0009746//response to hexose;GO:0009967//positive regulation of signal transduction;GO:0009968//negative regulation of signal transduction;GO:0010827//regulation of glucose transport;GO:0012501//programmed cell death;GO:0014070//response to organic cyclic compound;GO:0035405//histone-threonine phosphorylation;GO:0040007//…
NP_777086.1	2803069	4.56834e+06	4.5946e+06	677389	310522	122997	3988669	370303	-3.42913	0.00112652	0.00655577	SLC34A2	sodium-dependent phosphate transport protein 2B [Bos taurus]	Organismal Systems;Organismal Systems	Endocrine system;Digestive system	ko04928//Parathyroid hormone synthesis, secretion and action;ko04978//Mineral absorption	K14683;K14683	GO:0005886//plasma membrane;GO:0031224//intrinsic component of membrane;GO:0042995//cell projection;GO:0043226//organelle	GO:0015081//sodium ion transmembrane transporter activity;GO:0015114//phosphate ion transmembrane transporter activity;GO:0015291//secondary active transmembrane transporter activity;GO:0031420//alkali metal ion binding;GO:0043168//anion binding	GO:0006814//sodium ion transport;GO:0006817//phosphate ion transport;GO:0048545//response to steroid hormone;GO:0072501//cellular divalent inorganic anion homeostasis
NP_001071495.1	791876	656525	929094	1.59702e+06	1.14329e+06	1.94057e+06	792498	1.56029e+06	0.977336	0.0106098	0.0390576	SP1	transcription factor Sp1 [Bos taurus]	Human Diseases;Human Diseases;Human Diseases;Human Diseases;Human Diseases;Human Diseases;Human Diseases;Organismal Systems;Human Diseases;Cellular Processes;Organismal Systems;Environmental Information Processing;Organismal Systems	Cancers;Infectious diseases;Cancers;Neurodegenerative diseases;Cancers;Endocrine and metabolic diseases;Drug resistance;Endocrine system;Cancers;Transport and catabolism;Endocrine system;Signal transduction;Endocrine system	ko05200//Pathways in cancer;ko05163//Human cytomegalovirus infection;ko05202//Transcriptional misregulation in cancers;ko05016//Huntington disease;ko05224//Breast cancer;ko04934//Cushing syndrome;ko01522//Endocrine resistance;ko04915//Estrogen signaling pathway;ko05231//Choline metabolism in cancer;ko04137//Mitophagy - animal;ko04928//Parathyroid hormone synthesis, secretion and action;ko04350//T…	K04684;K04684;K04684;K04684;K04684;K04684;K04684;K04684;K04684;K04684;K04684;K04684;K04684	GO:0043231//intracellular membrane-bounded organelle	GO:0000976//transcription regulatory region sequence-specific DNA binding;GO:0000982//transcription factor activity, RNA polymerase II core promoter proximal region sequence-specific binding;GO:0019899//enzyme binding;GO:0019904//protein domain specific binding;GO:0043169//cation binding;GO:0043566//structure-specific DNA binding;GO:0046983//protein dimerization activity	GO:0001501//skeletal system development;GO:0002244//hematopoietic progenitor cell differentiation;GO:0003006//developmental process involved in reproduction;GO:0006357//regulation of transcription from RNA polymerase II promoter;GO:0007565//female pregnancy;GO:0030218//erythrocyte differentiation;GO:0030323//respiratory tube development;GO:0043009//chordate embryonic development;GO:0043921//modul…
