# Supplementary material for: SLC34A2 Targets in Calcium/Phosphorus Homeostasis of Mammary Gland and Involvement in Development of Clinical Mastitis in Dairy Cows
Source: Animals (Basel). 2024 Apr 24;14(9):1275. doi: 10.3390/ani14091275 (PMC11083581; doi:10.3390/ani14091275)
Supplement: Supplementary file 1 [file animals-14-01275-s001.zip › Table S3 (GO+Pathway Analysis RAW Data ).xlsx]

## Sheet: DEPs Screen
GO	GO DEPs Merge	Pathway Merge	GO Merge+Pathway Analysis
DEPs Number	1029	14	12
	ANK2	ARHGEF1	ARHGEF1
	A1BG	ARHGEF11	ARRB2
	A2M	ARRB2	ATP2B1
	AAK1	ATP2B1	FTH1
	ABCC1	FTH1	FTL
	ABCG2	FTL	HMOX1
	ABR	HMOX1	MAPK1
	ACAA1	HMOX2	PLCB3
	ACACA	MAPK1	PRKCB
	ACADSB	PLCB3	SLC30A1
	ACADVL	PRKCB	SLC34A2
	ACAT2	SLC30A1	SP1
	ACLY	SLC34A2
	ACOT7	SP1
	ACOT8
	ACP2
	ACSF3
	ACSL1
	ACSL4
	ACSL6
	Acss1
	ACSS2
	ACTA2
	ACTB
	ACTG1
	ACTL6A
	ACTR3
	ADAM17
	ADAM9
	ADAR
	ADD1
	ADIPOQ
	AGPS
	AGR2
	AGT
	AHNAK2
	AHR
	AHSA1
	AIF1
	AIFM1
	AK1
	AKAP1
	ALAS1
	ALDH1L2
	ALDH6A1
	ALDH7A1
	Aldoa
	ALOX15
	ALOX15B
	ALYREF
	ANG1
	Ank2
	ANKRD13A
	Anp32e
	ANXA1
	ANXA3
	AOC3
	AP1M2
	Ap2s1
	AP5Z1
	API5
	APMAP
	ARAP1
	Arf5
	Arf6
	ARFGEF2
	ARHGAP15
	ARHGAP25
	ARHGDIB
	ARHGEF1
	ARHGEF2
	ARHGEF6
	ARID1A
	ARID2
	ARIH2
	ARL15
	ARRB2
	ARSB
	ASPA
	ASRGL1
	ATAD1
	ATAD3
	ATF7
	ATG3
	ATP2A3
	ATP2B1
	ATP5F1C
	ATP5O
	ATP6AP1
	ATP6V1A
	ATP6V1B2
	ATP6V1C1
	ATP6V1E1
	ATP6V1F
	ATP6V1G1
	ATP6V1H
	ATXN3
	B2M
	B4galnt3
	B4GALT1
	BAD
	BAG3
	BAK1
	BAX
	BCAM
	BCAT2
	BCKDHA
	BCKDHB
	BDH1
	BECN1
	BIN1
	BIN2
	BLNK
	BLOC1S4
	BLOC1S5
	BMP2K
	BoLA-DQB
	BSG
	C1R
	C1S
	C5
	CALU
	CAP1
	CAPG
	CAPZA1
	CARMIL1
	CASC3
	CASK
	CASP13
	CASP8
	CAST
	CAV1
	CAV2
	CBFB
	CBL
	CBR4
	CBX3
	CBX5
	CCAR2
	CCDC47
	Ccm2
	CCNK
	CCNT1
	CCT2
	CCT3
	CCT4
	CCT6A
	CCT7
	CD14
	CD2
	CD247
	CD5L
	CD74
	CD97
	CDC42BPG
	CDC42EP1
	CDC5L
	CDH1
	CDH11
	CDK6
	CDK7
	CDKN1B
	CDKN2AIP
	CEBPB
	celf2
	CEP135
	CEP170
	CGNL1
	CHD4
	Cherp
	CHM
	CHMP4A
	Chmp4b
	CHP1
	CIRBP
	CISD1
	CISD2
	CKAP4
	CKAP5
	CKB
	CLCC1
	CLCN7
	CLDN7
	CLIC1
	CLIC2
	Clic6
	CLUH
	CMBL
	CMPK1
	CMTR1
	CNN2
	CNOT1
	CNOT3
	CNPY3
	COL15A1
	Col6a2
	COLGALT1
	COMMD9
	COPB1
	COQ7
	COQ8A
	CORO1A
	CORO1B
	COTL1
	CP
	CPOX
	CPT1A
	CREBBP
	CRELD2
	CRIP1
	CRLF3
	CROT
	CRYL1
	CRYZ
	Cryzl2
	CSAD
	CSF1R
	CSRP2
	CSTB
	CSTF2
	CTCF
	CTH
	CTIF
	CTSH
	CTSK
	CTSL
	CTSS
	CTSZ
	CTTNBP2NL
	CYB5A
	CYBA
	CYBB
	CYLD
	CYP11A1
	CYP27A1
	DAG1
	DBT
	Dcaf7
	DCPS
	DCTN6
	DCXR
	DDAH1
	DDR1
	DDX19A
	DDX21
	DDX23
	DDX27
	DDX41
	DDX46
	DDX6
	DECR1
	DENND4C
	DES
	DFFA
	DGKA
	DHRS4
	Diablo
	DIAPH1
	DIP2B
	DLG1
	DMAP1
	Dmd
	DNAJB1
	DNAJB11
	Dnajb9
	DNAJC13
	DNAJC7
	DNMBP
	DNMT1
	DNPH1
	DOCK10
	DOCK4
	DOCK8
	DOPEY2
	Dpf2
	Dpp7
	DPT
	DPYSL3
	DTX3L
	DYNC1LI1
	DYSF
	ECHDC1
	ECHS1
	ECI1
	ECM1
	EDC4
	EEF1B
	EEF1D
	EEF1G
	EFTUD2
	EHD1
	EHD2
	EHHADH
	EHMT1
	EIF1AX
	EIF2AK2
	EIF4ENIF1
	EIF6
	Elac2
	Elane
	ELMO1
	ELMO2
	EMILIN1
	EML4
	ENDOD1
	ENO1
	ENPP3
	ENSA
	EPB41
	EPB41L1
	Epb41l3
	EPCAM
	EPHX1
	EPHX2
	EPS15
	ERAP1
	ERGIC1
	ERLEC1
	ERO1A
	ESAM
	ETFA
	ETHE1
	EVL
	EXOC4
	EXOSC10
	EXOSC2
	EXOSC3
	EYA3
	F11
	F12
	F13A1
	F2
	FABP3
	FABP4
	FADD
	FAF2
	FAH
	FAHD2
	FAM129A
	FAM20A
	FAM20C
	FAM32A
	FAM49A
	FAM49B
	FAM50A
	FAR1
	FASN
	FBLN2
	FBN1
	FCGR1A
	Fcho2
	FDPS
	FEN1
	FERMT3
	FGB
	FGFBP1
	FGR
	FHL5
	FKBP15
	FLNA
	FLNC
	FN1
	FNBP1L
	FNDC3A
	FTH1
	FTL
	FXN
	Fxr1
	GAA
	GABPA
	GALE
	GALK1
	GALM
	GALNS
	GALNT10
	GAMT
	GAPDH
	GART
	GCAT
	GCK
	GDA
	Gfpt1
	GGA3
	GGCT
	GGT1
	GID8
	GIPC2
	GJA1
	GLIPR2
	Glrx5
	GLYCAM1
	GMFB
	GMFG
	GNG10
	GNG2
	GNG7
	GNL3L
	GNS
	GOLIM4
	GOSR1
	GOT1
	GOT2
	GPAM
	GPATCH8
	GPD1
	GPD1L
	GPD2
	GPI
	GRB2
	GRN
	GRPEL1
	GRWD1
	GSN
	GSTM1
	Gstm5
	GSTP1
	Gstz1
	GTF2B
	GTF2F1
	GTF2H1
	GTPBP4
	H2AFJ
	h2afv
	H2AFZ
	HACD3
	HADHA
	HADHB
	HAUS5
	HCLS1
	HDAC1
	HEATR1
	HEBP1
	HERC6
	HHIPL2
	HIBADH
	HID1
	HIST1H1A
	HIST1H1C
	HIST1H2AG
	HIST1H2AH
	HIST1H2AJ
	Hist2h2aa3
	HIST2H2AC
	HK2
	HK3
	HLA-DMA
	HLA-DMB
	HLA-DRA
	HMGCL
	HMGN4
	HMOX1
	HNMT
	HOOK1
	HP
	HPRT1
	HPS1
	HPX
	HRG
	HSD17B10
	HSD17B4
	HSD17B8
	HSF1
	HSP90AA1
	HSP90B1
	HSPA4
	HSPA5
	HSPB1
	HSPH1
	HTRA1
	HYOU1
	HYPK
	IARS
	ICAM2
	IDH1
	IDH2
	IDH3B
	IDH3G
	IDI1
	IDO1
	IFI30
	IFIT5
	IGSF8
	IKBKB
	IL16
	IMP3
	IMPDH1
	INPP5D
	IPO11
	IPO9
	IQGAP1
	IQGAP2
	ISCA2
	ISG15
	ISYNA1
	ITCH
	ITGA1
	ITGA6
	ITGAL
	ITGAM
	ITGAX
	ITGB2
	ITIH1
	ITIH4
	IVD
	KCNAB2
	Kctd12
	KEAP1
	Khsrp
	KIAA1324
	KLC1
	KPNA2
	Kpna3
	KPNA4
	KPNB1
	KRAS
	KRT14
	KRT15
	KRT6C
	KYAT3
	KYNU
	LACTB
	LACTB2
	Lamb1
	LAMTOR5
	LAP3
	LBR
	LCP1
	LDHA
	LGALS1
	LGALS3
	LGALS3BP
	LGALS9
	LGMN
	LIPA
	LMTK2
	LPCAT2
	LPL
	LPO
	LPXN
	LRPAP1
	LRRFIP1
	LRRK1
	LSP1
	LSS
	LTA4H
	LTBP2
	Luzp1
	LYS
	MACROD1
	MAL2
	MAOB
	MAP1A
	MAP3K4
	MAP4
	MAP7
	MAPK1
	MAPK14
	MAPKAPK3
	MAPRE1
	Marcks
	MARCKSL1
	MBP
	MCAT
	MCCC1
	MCEE
	MCM3
	MCM4
	MCM5
	MCM6
	MCM7
	ME2
	MECR
	MED20
	MED7
	MED9
	METTL7A
	MFGE8
	MGAT4A
	MGST3
	MICU2
	MID1
	Mkl1
	Mme
	MMP2
	MMS19
	Mob1a
	Mob1b
	MOCOS
	MPC2
	MPO
	MRC1
	MRGBP
	MRPL20
	MSI2
	MSL1
	MSN
	MTAP
	MTCH2
	MTHFD2
	MTMR14
	MTSS1
	MVK
	MX1
	MYBBP1A
	MYH9
	MYO1F
	MYO1G
	MYO5A
	MYO6
	MYO9B
	MYOF
	Mzt1
	NADK2
	NADSYN1
	NAGK
	NAMPT
	NAPRT
	NCAPG
	NCBP1
	NCF1
	NCF2
	NCF4
	NCK1
	NCKAP1L
	NCOA2
	NCOR2
	NDUFA10
	NDUFA4
	NDUFAB1
	NDUFS3
	NECAP2
	NEDD4
	NEK6
	NES
	NFATC2
	Nfkb2
	NFYA
	NID1
	NIF3L1
	NIFK
	NIPSNAP1
	NIT1
	NLRX1
	NMD3
	NMES1
	NMI
	NOL3
	NOSIP
	NPM1
	NRBP1
	NT5C3A
	NTPCR
	NUB1
	NUCB2
	NUDT12
	NUDT3
	NUP214
	OAS1
	OGT
	OLFM4
	OS9
	OTULIN
	OXCT1
	P3H1
	P4HA1
	PABPC4
	PACS1
	PALLD
	PAXBP1
	PBRM1
	PBX2
	PC
	PCCB
	PCMT1
	PCMTD1
	Pdcd6ip
	PDHA1
	PDLIM1
	PDLIM2
	PDXDC1
	PEPD
	PEX14
	PEX19
	PFDN2
	PFDN4
	PFDN5
	PFKM
	PFKP
	PFN1
	PGK1
	PGLYRP1
	PHGDH
	PHYH
	PI16
	Pi4k2a
	Picalm
	PIGR
	PIH1D1
	PIN4
	PITPNA
	PKM
	PKN1
	PKP2
	PLA2G15
	PLA2R1
	PLAUR
	PLCB3
	PLCG2
	PLEK
	PLEKHA2
	PLEKHA5
	PLOD1
	PLOD3
	PLRG1
	PLS3
	PLXNC1
	PML
	PMVK
	PNN
	PNO1
	POLR1B
	PON3
	POU2F1
	PPA1
	PPA2
	PPIA
	PPM1K
	PPP1R18
	PPP4R2
	PPP6C
	PRCP
	PRKAA1
	PRKCB
	PROS1
	PRPF4B
	PRPF6
	PRTN3
	PSMB10
	PSMB6
	PSMB8
	PSMB9
	Psmc1
	PSMD5
	PSME1
	PSME2
	PSTPIP1
	Pstpip2
	PTPN1
	PTPN11
	PTPN23
	PTPN6
	PTPN7
	PTPRC
	PTPRJ
	Pum2
	PURB
	PYCARD
	QKI
	RABEPK
	RAC2
	RACK1
	RAD23A
	RAP1GDS1
	RAP2A
	RASAL1
	RASSF2
	Rbbp4
	RBPJ
	RBX1
	RCC2
	RDH14
	REEP6
	RFXAP
	RGCC
	RHOG
	RHPN2
	RIDA
	RILPL1
	RIPK3
	RMDN1
	RNASE6
	RNASEH2A
	RNF20
	RNF31
	RNF40
	Rnf7
	RNH1
	ROCK1
	RPA1
	RPA3
	RPL11
	RPL13A
	RPL18
	RPL24
	RPL27A
	RPL35
	RPL36
	RPL37A
	RPL4
	RPL6
	RPL7
	RPS14
	RPS19
	Rps23
	RPS24
	RPS25
	RPS27A
	RPS6KA1
	RPS7
	Rrm1
	RRP12
	RSF1
	Rtf1
	S100A12
	S100A13
	S100A8
	S100A9
	S100B
	SAMHD1
	SARAF
	SARM1
	SARS
	SASH3
	Satb1
	SBF2
	SCAF11
	SCAF4
	SCAMP1
	SCIN
	SCLY
	SCP2
	Scrib
	SDCBP
	SEC11C
	SEC23B
	SEC61A1
	SEC61B
	SELENOH
	SELENOM
	SERPINA3-8
	SERPINB8
	SF1
	SF3B1
	SF3B2
	SF3B5
	SFXN1
	SGPL1
	SGPP1
	SGSH
	SH3BGRL2
	SH3BP1
	SH3BP4
	SHARPIN
	SIPA1
	SKAP2
	SLC25A1
	SLC25A4
	SLC28A3
	SLC29A1
	SLC2A1
	SLC30A1
	SLC34A2
	SLC35B2
	SLC3A2
	SLC9A1
	SMAP1
	SMARCA4
	SMC2
	SMCHD1
	SMDT1
	SMG9
	SMS
	SNAPIN
	SND1
	SNRNP200
	Snrpd2
	SNTA1
	SNTB2
	SNX16
	SNX17
	SNX2
	SNX27
	SNX29
	SOD2
	Son
	SORD
	SOS1
	SP1
	SPRYD4
	SPTAN1
	SPTBN1
	SQOR
	SRPK1
	SRRM1
	SRSF2
	SRXN1
	SSR1
	SSR4
	ST14
	STARD10
	STAT1
	STAT2
	STAT3
	STAT6
	STK10
	STK3
	STK4
	STT3A
	Stxbp1
	STXBP2
	STXBP5
	SUB1
	SUCLG1
	SUCLG2
	SULT1A1
	SURF1
	SVIP
	SWAP70
	SYMPK
	SYNE1
	SYNJ1
	SYVN1
	TAF5
	TAGLN2
	TARS2
	Tbc1d10a
	TBC1D15
	TBCB
	TBCC
	TBK1
	TBXAS1
	TCP1
	Tdrkh
	TECR
	TFEB
	TGFBI
	TGM2
	THEMIS2
	THOC1
	THOP1
	THRAP3
	THUMPD3
	TINAGL1
	TLN1
	TLR2
	TM9SF2
	TMED7
	TMEM173
	TMPO
	TMSB10
	TMSB4
	TNPO3
	TNS2
	TOM1L1
	TOP1
	TOR1AIP2
	TOX4
	TP53I3
	TPD52L1
	TPI1
	Tpm3
	TPR
	TRADD
	TRAF2
	TRAP1
	TRIM2
	TRIM21
	Trip12
	TRMT112
	TRPS1
	TRPV2
	TSTA3
	TSTD1
	TUBA1C
	TUBB2A
	TUBB6
	TWF1
	TWF2
	UBE2L3
	UBE2Q1
	UBE4B
	UBR1
	UBXN1
	UGDH
	UGGT1
	UGP2
	UMPS
	UNC93B1
	UPF2
	Upp1
	UPRT
	USP10
	USP4
	UTRN
	VASP
	VAV3
	VBP1
	VIM
	VPS11
	VPS37A
	VPS39
	VPS41
	VPS4B
	WAC
	WARS
	WASF2
	WASHC3
	WDR12
	WDR44
	Wipf1
	Wtap
	XAB2
	XAF1
	Xpo1
	XRN2
	XYLB
	YBX1
	YIPF6
	Ywhah
	ZBP1
	ZC3HAV1
	ZFP36L2
	ZFYVE16
	ZMYND11
	ZNF185
	ZNF330
	ZNF687
	ZNF830
	Zyx

## Sheet: 12 DEPs Data
id	Control1	Control2	Control3	mastitis1	mastitis2	mastitis3	Control_mean	mastitis_mean	log2(fc)	PValue	FDR	Symbol	Description	KEGG_A_class	KEGG_B_class	Pathway	K_ID	GO Component	GO Function	GO Process
XP_005206101.1	872162	984381	854903	1.42788e+06	1.27697e+06	2.47555e+06	903815	1.7268e+06	0.934	7.67633e-06	0.000101996	ATP2B1	PREDICTED: plasma membrane calcium-transporting ATPase 1 isoform X1 [Bos taurus]	Environmental Information Processing;Environmental Information Processing;Environmental Information Processing;Organismal Systems;Organismal Systems;Organismal Systems;Organismal Systems;Organismal Systems;Organismal Systems	Signal transduction;Signal transduction;Signal transduction;Circulatory system;Digestive system;Endocrine system;Digestive system;Excretory system;Digestive system	ko04024//cAMP signaling pathway;ko04022//cGMP - PKG signaling pathway;ko04020//Calcium signaling pathway;ko04261//Adrenergic signaling in cardiomyocytes;ko04970//Salivary secretion;ko04925//Aldosterone synthesis and secretion;ko04972//Pancreatic secretion;ko04961//Endocrine and other factor-regulated calcium reabsorption;ko04978//Mineral absorption	K05850;K05850;K05850;K05850;K05850;K05850;K05850;K05850;K05850	GO:0031224//intrinsic component of membrane;GO:0031988//membrane-bounded vesicle	GO:0019829//cation-transporting ATPase activity;GO:0032550//purine ribonucleoside binding;GO:0043169//cation binding	GO:0006816//calcium ion transport
NP_776487.1	1.86983e+06	335384	490335	6575705	3.92125e+06	5.7906e+06	898515	5.42918e+06	2.59512	0.00768716	0.0305109	FTH1	ferritin heavy chain [Bos taurus]	Cellular Processes;Cellular Processes;Organismal Systems	Cell growth and death;Cell growth and death;Digestive system	ko04217//Necroptosis;ko04216//Ferroptosis;ko04978//Mineral absorption	K00522;K00522;K00522	GO:0031988//membrane-bounded vesicle;GO:0043231//intracellular membrane-bounded organelle	GO:0005506//iron ion binding;GO:0016724//oxidoreductase activity, oxidizing metal ions, oxygen as acceptor	GO:0000041//transition metal ion transport;GO:0002376//immune system process;GO:0008285//negative regulation of cell proliferation;GO:0044710//single-organism metabolic process;GO:0046916//cellular transition metal ion homeostasis;GO:0051651//maintenance of location in cell
NP_777217.1	740441	106192	59508.6	1.12291e+06	683983	541059	302047	782649	1.37359	0.000632616	0.00406391	FTL	ferritin light chain [Bos taurus]	Cellular Processes;Cellular Processes;Organismal Systems	Cell growth and death;Cell growth and death;Digestive system	ko04217//Necroptosis;ko04216//Ferroptosis;ko04978//Mineral absorption	K13625;K13625;K13625	GO:0031988//membrane-bounded vesicle;GO:0044424//intracellular part	GO:0005506//iron ion binding;GO:0005515//protein binding	GO:0000041//transition metal ion transport;GO:0046916//cellular transition metal ion homeostasis
NP_001014912.1	254541	84506.4	154492	1890813	834279	2.02944e+06	164513	1.58484e+06	3.26807	4.77875e-09	1.66717e-07	HMOX1	heme oxygenase 1 [Bos taurus]	Metabolism;Human Diseases;Human Diseases;Human Diseases;Environmental Information Processing;Human Diseases;Cellular Processes;Organismal Systems;Metabolism	Global and overview maps;Cancers;Cancers;Cancers;Signal transduction;Cardiovascular diseases;Cell growth and death;Digestive system;Metabolism of cofactors and vitamins	ko01100//Metabolic pathways;ko05200//Pathways in cancer;ko05225//Hepatocellular carcinoma;ko05206//MicroRNAs in cancer;ko04066//HIF-1 signaling pathway;ko05418//Fluid shear stress and atherosclerosis;ko04216//Ferroptosis;ko04978//Mineral absorption;ko00860//Porphyrin and chlorophyll metabolism	K00510;K00510;K00510;K00510;K00510;K00510;K00510;K00510;K00510	GO:0031090//organelle membrane;GO:0043231//intracellular membrane-bounded organelle;GO:0044444//cytoplasmic part	GO:0016705//oxidoreductase activity, acting on paired donors, with incorporation or reduction of molecular oxygen;GO:0043169//cation binding;GO:0046906//tetrapyrrole binding;GO:0046983//protein dimerization activity;GO:0060089//molecular transducer activity	GO:0001666//response to hypoxia;GO:0002262//myeloid cell homeostasis;GO:0006357//regulation of transcription from RNA polymerase II promoter;GO:0006787//porphyrin-containing compound catabolic process;GO:0008284//positive regulation of cell proliferation;GO:0008285//negative regulation of cell proliferation;GO:0014070//response to organic cyclic compound;GO:0043122//regulation of I-kappaB kinase/…
NP_001192822.1	91666.5	123755	128849	386719	230635	579798	114757	399051	1.79799	0.00845041	0.0329256	SLC30A1	zinc transporter 1 [Bos taurus]	Organismal Systems	Digestive system	ko04978//Mineral absorption	K14688	GO:0031090//organelle membrane;GO:0031224//intrinsic component of membrane;GO:0043231//intracellular membrane-bounded organelle	GO:0005246//calcium channel regulator activity;GO:0015075//ion transmembrane transporter activity	GO:0006875//cellular metal ion homeostasis;GO:0034766//negative regulation of ion transmembrane transport;GO:0071581//regulation of zinc ion transmembrane import;GO:0072503//cellular divalent inorganic cation homeostasis
NP_777086.1	2803069	4.56834e+06	4.5946e+06	677389	310522	122997	3988669	370303	-3.42913	0.00112652	0.00655577	SLC34A2	sodium-dependent phosphate transport protein 2B [Bos taurus]	Organismal Systems;Organismal Systems	Endocrine system;Digestive system	ko04928//Parathyroid hormone synthesis, secretion and action;ko04978//Mineral absorption	K14683;K14683	GO:0005886//plasma membrane;GO:0031224//intrinsic component of membrane;GO:0042995//cell projection;GO:0043226//organelle	GO:0015081//sodium ion transmembrane transporter activity;GO:0015114//phosphate ion transmembrane transporter activity;GO:0015291//secondary active transmembrane transporter activity;GO:0031420//alkali metal ion binding;GO:0043168//anion binding	GO:0006814//sodium ion transport;GO:0006817//phosphate ion transport;GO:0048545//response to steroid hormone;GO:0072501//cellular divalent inorganic anion homeostasis
XP_005219451.1	590603	542251	600795	1174009	673662	1.6224e+06	577883	1.15669e+06	1.00115	5.63613e-05	0.000543096	ARHGEF1	PREDICTED: rho guanine nucleotide exchange factor 1 isoform X1 [Bos taurus]	Human Diseases;Cellular Processes;Human Diseases;Human Diseases;Organismal Systems;Organismal Systems;Organismal Systems	Cancers;Cell motility;Cancers;Infectious diseases;Immune system;Circulatory system;Endocrine system	ko05200//Pathways in cancer;ko04810//Regulation of actin cytoskeleton;ko05205//Proteoglycans in cancer;ko05163//Human cytomegalovirus infection;ko04611//Platelet activation;ko04270//Vascular smooth muscle contraction;ko04928//Parathyroid hormone synthesis, secretion and action	K12330;K12330;K12330;K12330;K12330;K12330;K12330	GO:0016020//membrane;GO:0044424//intracellular part	GO:0003723//RNA binding	GO:0043087//regulation of GTPase activity;GO:0045744//negative regulation of G-protein coupled receptor protein signaling pathway
NP_001192206.1	201222	255458	192912	839086	691926	839530	216531	790181	1.86761	1.62894e-06	2.63849e-05	ARRB2	beta-arrestin-2 [Bos taurus]	Cellular Processes;Environmental Information Processing;Organismal Systems;Organismal Systems;Organismal Systems;Organismal Systems;Human Diseases;Organismal Systems;Environmental Information Processing	Transport and catabolism;Signal transduction;Immune system;Endocrine system;Nervous system;Endocrine system;Substance dependence;Sensory system;Signal transduction	ko04144//Endocytosis;ko04010//MAPK signaling pathway;ko04062//Chemokine signaling pathway;ko04926//Relaxin signaling pathway;ko04728//Dopaminergic synapse;ko04928//Parathyroid hormone synthesis, secretion and action;ko05032//Morphine addiction;ko04740//Olfactory transduction;ko04340//Hedgehog signaling pathway	K04439;K04439;K04439;K04439;K04439;K04439;K04439;K04439;K04439	GO:0016023//cytoplasmic, membrane-bounded vesicle;GO:0044425//membrane part	GO:0001664//G-protein coupled receptor binding;GO:0019901//protein kinase binding;GO:0044389//ubiquitin-like protein ligase binding	GO:0001818//negative regulation of cytokine production;GO:0001911//negative regulation of leukocyte mediated cytotoxicity;GO:0002029//desensitization of G-protein coupled receptor protein signaling pathway;GO:0002090//regulation of receptor internalization;GO:0006511//ubiquitin-dependent protein catabolic process;GO:0006935//chemotaxis;GO:0007178//transmembrane receptor protein serine/threonine k…
NP_786987.1	2.29831e+06	2369012	2.34119e+06	5360582	2.81534e+06	7.29205e+06	2.33617e+06	5.15599e+06	1.1421	0.00205678	0.010755	MAPK1	mitogen-activated protein kinase 1 [Bos taurus]	Human Diseases;Human Diseases;Environmental Information Processing;Cellular Processes;Cellular Processes;Environmental Information Processing;Human Diseases;Human Diseases;Environmental Information Processing;Human Diseases;Environmental Information Processing;Human Diseases;Organismal Systems;Organismal Systems;Organismal Systems;Human Diseases;Organismal Systems;Human Diseases;Human Diseases;En…	Cancers;Infectious diseases;Signal transduction;Cell motility;Cellular community - eukaryotes;Signal transduction;Cancers;Infectious diseases;Signal transduction;Cancers;Signal transduction;Infectious diseases;Development;Immune system;Nervous system;Cancers;Immune system;Cancers;Infectious diseases;Signal transduction;Endocrine system;Transport and catabolism;Signal transduction;Signal transduct…	ko05200//Pathways in cancer;ko05165//Human papillomavirus infection;ko04151//PI3K-Akt signaling pathway;ko04810//Regulation of actin cytoskeleton;ko04510//Focal adhesion;ko04010//MAPK signaling pathway;ko05205//Proteoglycans in cancer;ko05152//Tuberculosis;ko04015//Rap1 signaling pathway;ko05203//Viral carcinogenesis;ko04014//Ras signaling pathway;ko05163//Human cytomegalovirus infection;ko04360/…	K04371;K04371;K04371;K04371;K04371;K04371;K04371;K04371;K04371;K04371;K04371;K04371;K04371;K04371;K04371;K04371;K04371;K04371;K04371;K04371;K04371;K04371;K04371;K04371;K04371;K04371;K04371;K04371;K04371;K04371;K04371;K04371;K04371;K04371;K04371;K04371;K04371;K04371;K04371;K04371;K04371;K04371;K04371;K04371;K04371;K04371;K04371;K04371;K04371;K04371;K04371;K04371;K04371;K04371;K04371;K04371;K04371;…	GO:0005768//endosome;GO:0005819//spindle;GO:0005924//cell-substrate adherens junction;GO:0031981//nuclear lumen;GO:0031988//membrane-bounded vesicle;GO:0032838//cell projection cytoplasm;GO:0032991//macromolecular complex;GO:0043005//neuron projection;GO:0044459//plasma membrane part	GO:0003676//nucleic acid binding;GO:0004702//receptor signaling protein serine/threonine kinase activity;GO:0019901//protein kinase binding;GO:0032550//purine ribonucleoside binding;GO:0045309//protein phosphorylated amino acid binding	GO:0001775//cell activation;GO:0002237//response to molecule of bacterial origin;GO:0002431//Fc receptor mediated stimulatory signaling pathway;GO:0002756//MyD88-independent toll-like receptor signaling pathway;GO:0006206//pyrimidine nucleobase metabolic process;GO:0006355//regulation of transcription, DNA-templated;GO:0006417//regulation of translation;GO:0006606//protein import into nucleus;GO:…
NP_001179352.1	3.67421e+06	1.57616e+06	1.97931e+06	2.08831e+06	4911126	6.40971e+06	2.40989e+06	4.46971e+06	0.891215	0.0044906	0.0200588	PLCB3	1-phosphatidylinositol 4,5-bisphosphate phosphodiesterase beta-3 [Bos taurus]	Metabolism;Human Diseases;Environmental Information Processing;Human Diseases;Organismal Systems;Organismal Systems;Environmental Information Processing;Organismal Systems;Environmental Information Processing;Human Diseases;Organismal Systems;Human Diseases;Environmental Information Processing;Organismal Systems;Human Diseases;Environmental Information Processing;Organismal Systems;Environmental …	Global and overview maps;Cancers;Signal transduction;Infectious diseases;Immune system;Immune system;Signal transduction;Endocrine system;Signal transduction;Neurodegenerative diseases;Endocrine system;Neurodegenerative diseases;Signal transduction;Immune system;Endocrine and metabolic diseases;Signal transduction;Endocrine system;Signal transduction;Nervous system;Circulatory system;Endocrine sy…	ko01100//Metabolic pathways;ko05200//Pathways in cancer;ko04015//Rap1 signaling pathway;ko05163//Human cytomegalovirus infection;ko04621//NOD-like receptor signaling pathway;ko04062//Chemokine signaling pathway;ko04072//Phospholipase D signaling pathway;ko04919//Thyroid hormone signaling pathway;ko04310//Wnt signaling pathway;ko05010//Alzheimer disease;ko04921//Oxytocin signaling pathway;ko05016/…	K05858;K05858;K05858;K05858;K05858;K05858;K05858;K05858;K05858;K05858;K05858;K05858;K05858;K05858;K05858;K05858;K05858;K05858;K05858;K05858;K05858;K05858;K05858;K05858;K05858;K05858;K05858;K05858;K05858;K05858;K05858;K05858;K05858;K05858;K05858;K05858;K05858;K05858;K05858;K05858;K05858;K05858;K05858;K05858;K05858;K05858;K05858;K05858;K05858;K05858;K05858;K05858;K05858;K05858	GO:0031981//nuclear lumen;GO:0032991//macromolecular complex;GO:0044444//cytoplasmic part	GO:0004629//phospholipase C activity;GO:0005515//protein binding;GO:0046872//metal ion binding;GO:0060089//molecular transducer activity	GO:0006629//lipid metabolic process;GO:0006796//phosphate-containing compound metabolic process;GO:0007165//signal transduction;GO:0007267//cell-cell signaling
NP_777012.1	725904	723361	924037	2.60902e+06	527615	3.31649e+06	791101	2.15104e+06	1.4431	4.28255e-07	8.44469e-06	PRKCB	protein kinase C beta type [Bos taurus]	Human Diseases;Cellular Processes;Environmental Information Processing;Human Diseases;Environmental Information Processing;Environmental Information Processing;Human Diseases;Human Diseases;Organismal Systems;Human Diseases;Environmental Information Processing;Organismal Systems;Human Diseases;Environmental Information Processing;Organismal Systems;Human Diseases;Organismal Systems;Environmental …	Cancers;Cellular community - eukaryotes;Signal transduction;Cancers;Signal transduction;Signal transduction;Infectious diseases;Cancers;Immune system;Cancers;Signal transduction;Endocrine system;Infectious diseases;Signal transduction;Endocrine system;Infectious diseases;Immune system;Signal transduction;Signal transduction;Immune system;Signal transduction;Nervous system;Signal transduction;Immu…	ko05200//Pathways in cancer;ko04510//Focal adhesion;ko04010//MAPK signaling pathway;ko05205//Proteoglycans in cancer;ko04015//Rap1 signaling pathway;ko04014//Ras signaling pathway;ko05163//Human cytomegalovirus infection;ko05225//Hepatocellular carcinoma;ko04062//Chemokine signaling pathway;ko05206//MicroRNAs in cancer;ko04150//mTOR signaling pathway;ko04919//Thyroid hormone signaling pathway;ko0…	K19662;K19662;K19662;K19662;K19662;K19662;K19662;K19662;K19662;K19662;K19662;K19662;K19662;K19662;K19662;K19662;K19662;K19662;K19662;K19662;K19662;K19662;K19662;K19662;K19662;K19662;K19662;K19662;K19662;K19662;K19662;K19662;K19662;K19662;K19662;K19662;K19662;K19662;K19662;K19662;K19662;K19662;K19662;K19662;K19662;K19662;K19662;K19662;K19662;K19662;K19662;K19662;K19662;K19662;K19662;K19662;K19662;…	GO:0005815//microtubule organizing center;GO:0005903//brush border;GO:0016020//membrane;GO:0031988//membrane-bounded vesicle;GO:0043231//intracellular membrane-bounded organelle;GO:0044444//cytoplasmic part	GO:0003713//transcription coactivator activity;GO:0016247//channel regulator activity;GO:0019901//protein kinase binding;GO:0032550//purine ribonucleoside binding;GO:0035184//histone threonine kinase activity;GO:0035258//steroid hormone receptor binding;GO:0046914//transition metal ion binding	GO:0006875//cellular metal ion homeostasis;GO:0006950//response to stress;GO:0009746//response to hexose;GO:0009967//positive regulation of signal transduction;GO:0009968//negative regulation of signal transduction;GO:0010827//regulation of glucose transport;GO:0012501//programmed cell death;GO:0014070//response to organic cyclic compound;GO:0035405//histone-threonine phosphorylation;GO:0040007//…
NP_777086.1	2803069	4.56834e+06	4.5946e+06	677389	310522	122997	3988669	370303	-3.42913	0.00112652	0.00655577	SLC34A2	sodium-dependent phosphate transport protein 2B [Bos taurus]	Organismal Systems;Organismal Systems	Endocrine system;Digestive system	ko04928//Parathyroid hormone synthesis, secretion and action;ko04978//Mineral absorption	K14683;K14683	GO:0005886//plasma membrane;GO:0031224//intrinsic component of membrane;GO:0042995//cell projection;GO:0043226//organelle	GO:0015081//sodium ion transmembrane transporter activity;GO:0015114//phosphate ion transmembrane transporter activity;GO:0015291//secondary active transmembrane transporter activity;GO:0031420//alkali metal ion binding;GO:0043168//anion binding	GO:0006814//sodium ion transport;GO:0006817//phosphate ion transport;GO:0048545//response to steroid hormone;GO:0072501//cellular divalent inorganic anion homeostasis
NP_001071495.1	791876	656525	929094	1.59702e+06	1.14329e+06	1.94057e+06	792498	1.56029e+06	0.977336	0.0106098	0.0390576	SP1	transcription factor Sp1 [Bos taurus]	Human Diseases;Human Diseases;Human Diseases;Human Diseases;Human Diseases;Human Diseases;Human Diseases;Organismal Systems;Human Diseases;Cellular Processes;Organismal Systems;Environmental Information Processing;Organismal Systems	Cancers;Infectious diseases;Cancers;Neurodegenerative diseases;Cancers;Endocrine and metabolic diseases;Drug resistance;Endocrine system;Cancers;Transport and catabolism;Endocrine system;Signal transduction;Endocrine system	ko05200//Pathways in cancer;ko05163//Human cytomegalovirus infection;ko05202//Transcriptional misregulation in cancers;ko05016//Huntington disease;ko05224//Breast cancer;ko04934//Cushing syndrome;ko01522//Endocrine resistance;ko04915//Estrogen signaling pathway;ko05231//Choline metabolism in cancer;ko04137//Mitophagy - animal;ko04928//Parathyroid hormone synthesis, secretion and action;ko04350//T…	K04684;K04684;K04684;K04684;K04684;K04684;K04684;K04684;K04684;K04684;K04684;K04684;K04684	GO:0043231//intracellular membrane-bounded organelle	GO:0000976//transcription regulatory region sequence-specific DNA binding;GO:0000982//transcription factor activity, RNA polymerase II core promoter proximal region sequence-specific binding;GO:0019899//enzyme binding;GO:0019904//protein domain specific binding;GO:0043169//cation binding;GO:0043566//structure-specific DNA binding;GO:0046983//protein dimerization activity	GO:0001501//skeletal system development;GO:0002244//hematopoietic progenitor cell differentiation;GO:0003006//developmental process involved in reproduction;GO:0006357//regulation of transcription from RNA polymerase II promoter;GO:0007565//female pregnancy;GO:0030218//erythrocyte differentiation;GO:0030323//respiratory tube development;GO:0043009//chordate embryonic development;GO:0043921//modul…

## Sheet: Sankey Data
GO	DEPs	Pathway
cell	ARHGEF1	Parathyroid hormone synthesis, secretion and action
cell part	ARHGEF1	Parathyroid hormone synthesis, secretion and action
organelle	ARRB2	Parathyroid hormone synthesis, secretion and action
cell	ARRB2	Parathyroid hormone synthesis, secretion and action
cell part	ARRB2	Parathyroid hormone synthesis, secretion and action
organelle	ATP2B1	Mineral absorption
homeostatic process	FTH1	Mineral absorption
chemical homeostasis	FTH1	Mineral absorption
organelle	FTH1	Mineral absorption
cell	FTH1	Mineral absorption
cell part	FTH1	Mineral absorption
homeostatic process	FTL	Mineral absorption
chemical homeostasis	FTL	Mineral absorption
cell	FTL	Mineral absorption
cell part	FTL	Mineral absorption
organelle	FTL	Mineral absorption
homeostatic process	HMOX1	Mineral absorption
chemical homeostasis	HMOX1	Mineral absorption
cell	HMOX1	Mineral absorption
cell part	HMOX1	Mineral absorption
organelle	HMOX1	Mineral absorption
plasma membrane	MAPK1	Parathyroid hormone synthesis, secretion and action
cell	MAPK1	Parathyroid hormone synthesis, secretion and action
cell part	MAPK1	Parathyroid hormone synthesis, secretion and action
organelle	MAPK1	Parathyroid hormone synthesis, secretion and action
response to steroid hormone	MAPK1	Parathyroid hormone synthesis, secretion and action
cell	PLCB3	Parathyroid hormone synthesis, secretion and action
cell part	PLCB3	Parathyroid hormone synthesis, secretion and action
organelle	PLCB3	Parathyroid hormone synthesis, secretion and action
homeostatic process	PRKCB	Parathyroid hormone synthesis, secretion and action
chemical homeostasis	PRKCB	Parathyroid hormone synthesis, secretion and action
cell	PRKCB	Parathyroid hormone synthesis, secretion and action
cell part	PRKCB	Parathyroid hormone synthesis, secretion and action
organelle	PRKCB	Parathyroid hormone synthesis, secretion and action
homeostatic process	SP1	Parathyroid hormone synthesis, secretion and action
cell	SP1	Parathyroid hormone synthesis, secretion and action
cell part	SP1	Parathyroid hormone synthesis, secretion and action
organelle	SP1	Parathyroid hormone synthesis, secretion and action
monovalent inorganic cation transport	SLC34A2	Parathyroid hormone synthesis, secretion and action
response to steroid hormone	SLC34A2	Parathyroid hormone synthesis, secretion and action
homeostatic process	SLC34A2	Parathyroid hormone synthesis, secretion and action
chemical homeostasis	SLC34A2	Parathyroid hormone synthesis, secretion and action
anion binding	SLC34A2	Parathyroid hormone synthesis, secretion and action
monovalent inorganic cation transmembrane transporter activity	SLC34A2	Parathyroid hormone synthesis, secretion and action
plasma membrane	SLC34A2	Parathyroid hormone synthesis, secretion and action
cell	SLC34A2	Parathyroid hormone synthesis, secretion and action
cell part	SLC34A2	Parathyroid hormone synthesis, secretion and action
cell periphery	SLC34A2	Parathyroid hormone synthesis, secretion and action
organelle	SLC34A2	Parathyroid hormone synthesis, secretion and action
monovalent inorganic cation transport	SLC34A2	Mineral absorption
response to steroid hormone	SLC34A2	Mineral absorption
homeostatic process	SLC34A2	Mineral absorption
chemical homeostasis	SLC34A2	Mineral absorption
anion binding	SLC34A2	Mineral absorption
monovalent inorganic cation transmembrane transporter activity	SLC34A2	Mineral absorption
plasma membrane	SLC34A2	Mineral absorption
cell	SLC34A2	Mineral absorption
cell part	SLC34A2	Mineral absorption
cell periphery	SLC34A2	Mineral absorption
organelle	SLC34A2	Mineral absorption
homeostatic process	SLC30A1	Mineral absorption
chemical homeostasis	SLC30A1	Mineral absorption
cell	SLC30A1	Mineral absorption
cell part	SLC30A1	Mineral absorption
organelle	SLC30A1	Mineral absorption
